# Supplementary material for: An Extensive Study of Phenol Red Thread as a Novel Non-Invasive Tear Sampling Technique for Proteomics Studies: Comparison with Two Commonly Used Methods
Source: Int J Mol Sci. 2022 Aug 3;23(15):8647. doi: 10.3390/ijms23158647 (PMC9369290; doi:10.3390/ijms23158647)
Supplement: Supplementary file 1 [file ijms-23-08647-s001.zip]

Archive with 1 entries (1 files):
- ijms-1813009-supplementary.xlsx
