# Supplementary material for: An Extensive Study of Phenol Red Thread as a Novel Non-Invasive Tear Sampling Technique for Proteomics Studies: Comparison with Two Commonly Used Methods
Source: Int J Mol Sci. 2022 Aug 3;23(15):8647. doi: 10.3390/ijms23158647 (PMC9369290; doi:10.3390/ijms23158647)
Supplement: Supplementary file 1 [file ijms-23-08647-s001.zip › ijms-1813009-supplementary.xlsx]

## Sheet: Table S1. Combined library
ProteinGroup	Protein names	Gene names	Entry name	Gene ontology (biological process)	Gene ontology (cellular component)	Gene ontology (molecular function)	Tissue specificity	UniProt Keywords	Protein families	Alternate names	Length	MW (kDa)	pI	GRAVY	CAP	SL	SU	PRT	Unique_peptides	Total_peptides	Intensity CAP	Intensity SL	Intensity SU	Intensity PRT
P36578	60S ribosomal protein L4 (60S ribosomal protein L1) (Large ribosomal subunit protein uL4)	RPL4 RPL1	RL4_HUMAN	cytoplasmic translation [GO:0002181];nuclear-transcribed mRNA catabolic process, nonsense-mediated decay [GO:0000184];rRNA processing [GO:0006364];SRP-dependent cotranslational protein targeting to membrane [GO:0006614];translation [GO:0006412];translational initiation [GO:0006413];viral transcription [GO:0019083]	cytoplasm [GO:0005737];cytosol [GO:0005829];cytosolic large ribosomal subunit [GO:0022625];cytosolic ribosome [GO:0022626];extracellular exosome [GO:0070062];focal adhesion [GO:0005925];membrane [GO:0016020];nucleolus [GO:0005730];nucleus [GO:0005634];ribonucleoprotein complex [GO:1990904];rough endoplasmic reticulum [GO:0005791]	RNA binding [GO:0003723];structural constituent of ribosome [GO:0003735]	-	3D-structure;Acetylation;Citrullination;Direct protein sequencing;Isopeptide bond;Methylation;Phosphoprotein;Reference proteome;Ribonucleoprotein;Ribosomal protein;Ubl conjugation	Universal ribosomal protein uL4 family	L4	427	47.69	11.53	-0.610773		+		+	9	9		464230		1182.14
Q9H3H3	UPF0696 protein C11orf68 (Basophilic leukemia-expressed protein Bles03) (Protein p5326)	C11orf68 BLES03	CK068_HUMAN	-	-	RNA binding [GO:0003723]	-	3D-structure;Alternative splicing;Methylation;Reference proteome	UPF0696 family	BLES03|P5326	292	31.43	5.87	-0.366096		+	+		1	1		6663.81	18127.9
P12645	Bone morphogenetic protein 3 (BMP-3) (Bone morphogenetic protein 3A) (BMP-3A) (Osteogenin)	BMP3 BMP3A	BMP3_HUMAN	cartilage development [GO:0051216];cell-cell signaling [GO:0007267];osteoblast differentiation [GO:0001649];positive regulation of pathway-restricted SMAD protein phosphorylation [GO:0010862];skeletal system development [GO:0001501];SMAD protein signal transduction [GO:0060395]	extracellular exosome [GO:0070062];extracellular space [GO:0005615]	BMP receptor binding [GO:0070700];cytokine activity [GO:0005125];growth factor activity [GO:0008083];signaling receptor binding [GO:0005102]	TISSUE SPECIFICITY: Expressed in adult and fetal cartilage. {ECO:0000269|PubMed:15475196}.	3D-structure;Chondrogenesis;Cleavage on pair of basic residues;Cytokine;Developmental protein;Differentiation;Disulfide bond;Glycoprotein;Growth factor;Osteogenesis;Reference proteome;Secreted;Signal	TGF-beta family	BMP-3A	472	53.37	9.95	-0.535169		+	+	+	2	2		29988.3	6218.16	3147.95
O75489	NADH dehydrogenase [ubiquinone] iron-sulfur protein 3, mitochondrial (EC 7.1.1.2) (Complex I-30kD) (CI-30kD) (NADH-ubiquinone oxidoreductase 30 kDa subunit)	NDUFS3	NDUS3_HUMAN	mitochondrial electron transport, NADH to ubiquinone [GO:0006120];mitochondrial respiratory chain complex I assembly [GO:0032981];negative regulation of cell growth [GO:0030308];negative regulation of intrinsic apoptotic signaling pathway [GO:2001243];reactive oxygen species metabolic process [GO:0072593];substantia nigra development [GO:0021762]	mitochondrial inner membrane [GO:0005743];mitochondrial matrix [GO:0005759];mitochondrial membrane [GO:0031966];mitochondrial respiratory chain complex I [GO:0005747];mitochondrion [GO:0005739];nuclear body [GO:0016604]	electron transfer activity [GO:0009055];NADH dehydrogenase (ubiquinone) activity [GO:0008137];NADH dehydrogenase activity [GO:0003954]	-	3D-structure;Alternative splicing;Direct protein sequencing;Disease variant;Electron transport;Membrane;Mitochondrion;Mitochondrion inner membrane;NAD;Oxidoreductase;Primary mitochondrial disease;Reference proteome;Respiratory chain;Transit peptide;Translocase;Transport;Ubiquinone	Complex I 30 kDa subunit family	CI-30	264	30.24	7.26	-0.292424		+			3	3		14933.6
Q8TDZ2	[F-actin]-monooxygenase MICAL1 (EC 1.14.13.225) (Molecule interacting with CasL protein 1) (MICAL-1) (NEDD9-interacting protein with calponin homology and LIM domains)	MICAL1 MICAL NICAL	MICA1_HUMAN	actin filament bundle assembly [GO:0051017];actin filament depolymerization [GO:0030042];blood coagulation [GO:0007596];cytoskeleton organization [GO:0007010];negative regulation of cysteine-type endopeptidase activity involved in apoptotic process [GO:0043154];negative regulation of protein phosphorylation [GO:0001933];regulation of regulated secretory pathway [GO:1903305];signal transduction [G…	actin cytoskeleton [GO:0015629];cytoplasm [GO:0005737];cytosol [GO:0005829];hippocampal mossy fiber expansion [GO:1990026];intercellular bridge [GO:0045171];intermediate filament [GO:0005882];midbody [GO:0030496];plasma membrane [GO:0005886]	actin binding [GO:0003779];actin filament binding [GO:0051015];FAD binding [GO:0071949];metal ion binding [GO:0046872];NAD(P)H oxidase H2O2-forming activity [GO:0016174];oxidoreductase activity, acting on paired donors, with incorporation or reduction of molecular oxygen, NAD(P)H as one donor, and incorporation of one atom of oxygen [GO:0016709];protein kinase binding [GO:0019901];SH3 domain bind…	TISSUE SPECIFICITY: Expressed in the thymus, lung, spleen, kidney, testis and hematopoietic cells. {ECO:0000269|PubMed:11827972}.	3D-structure;Actin-binding;Alternative splicing;Coiled coil;Cytoplasm;Cytoskeleton;FAD;Flavoprotein;LIM domain;Metal-binding;Monooxygenase;NADP;Oxidoreductase;Phosphoprotein;Reference proteome;Zinc	Mical family	MICAL|MICAL-1|NICAL	1067	117.86	5.96	-0.393908		+			3	3		66646.9
P07954	Fumarate hydratase, mitochondrial (Fumarase) (HsFH) (EC 4.2.1.2)	FH	FUMH_HUMAN	cellular response to DNA damage stimulus [GO:0006974];DNA repair [GO:0006281];fumarate metabolic process [GO:0006106];homeostasis of number of cells within a tissue [GO:0048873];malate metabolic process [GO:0006108];negative regulation of histone H3-K36 methylation [GO:0000415];positive regulation of cold-induced thermogenesis [GO:0120162];positive regulation of double-strand break repair via non…	chromosome [GO:0005694];cytoplasm [GO:0005737];cytosol [GO:0005829];extracellular exosome [GO:0070062];mitochondrial matrix [GO:0005759];mitochondrion [GO:0005739];nucleus [GO:0005634];site of double-strand break [GO:0035861];tricarboxylic acid cycle enzyme complex [GO:0045239]	fumarate hydratase activity [GO:0004333];histone binding [GO:0042393]	TISSUE SPECIFICITY: Expressed in red blood cells;underexpressed in red blood cells (cytoplasm) of patients with hereditary non-spherocytic hemolytic anemia of unknown etiology. {ECO:0000269|PubMed:22509282}.	3D-structure;Acetylation;Alternative initiation;Chromosome;Cytoplasm;DNA damage;DNA repair;Direct protein sequencing;Disease variant;Lyase;Mitochondrion;Nucleus;Phosphoprotein;Reference proteome;Transit peptide;Tricarboxylic acid cycle;Tumor suppressor	Class-II fumarase/aspartase family;Fumarase subfamily	FMRD|HLRCC|LRCC|MCL|MCUL1	510	54.63	9.02	-0.0737255		+		+	6	6		148888		3628.84
P35221	Catenin alpha-1 (Alpha E-catenin) (Cadherin-associated protein) (Renal carcinoma antigen NY-REN-13)	CTNNA1	CTNA1_HUMAN	actin filament organization [GO:0007015];adherens junction organization [GO:0034332];aging [GO:0007568];apical junction assembly [GO:0043297];axon regeneration [GO:0031103];cell adhesion [GO:0007155];cell-cell adhesion [GO:0098609];cell migration [GO:0016477];cellular protein localization [GO:0034613];cellular response to indole-3-methanol [GO:0071681];epithelial cell-cell adhesion [GO:0090136];e…	acrosomal vesicle [GO:0001669];actin cytoskeleton [GO:0015629];adherens junction [GO:0005912];catenin complex [GO:0016342];cell-cell junction [GO:0005911];cell junction [GO:0030054];cytosol [GO:0005829];flotillin complex [GO:0016600];focal adhesion [GO:0005925];intercalated disc [GO:0014704];intracellular membrane-bounded organelle [GO:0043231];lamellipodium [GO:0030027];plasma membrane [GO:00058…	actin filament binding [GO:0051015];beta-catenin binding [GO:0008013];cadherin binding [GO:0045296];gamma-catenin binding [GO:0045295];identical protein binding [GO:0042802];RNA binding [GO:0003723];structural molecule activity [GO:0005198];vinculin binding [GO:0017166]	TISSUE SPECIFICITY: Expressed ubiquitously in normal tissues.	3D-structure;Acetylation;Alternative splicing;Cell adhesion;Cell junction;Cell membrane;Cytoplasm;Cytoskeleton;Direct protein sequencing;Isopeptide bond;Membrane;Phosphoprotein;Reference proteome;Ubl conjugation	Vinculin/alpha-catenin family	CAP102	906	100.06	5.86	-0.36755		+			9	11		5216.26
Q96T51	RUN and FYVE domain-containing protein 1 (FYVE-finger protein EIP1) (La-binding protein 1) (Rab4-interacting protein) (Zinc finger FYVE domain-containing protein 12)	RUFY1 RABIP4 ZFYVE12	RUFY1_HUMAN	endocytosis [GO:0006897];phosphatidylinositol biosynthetic process [GO:0006661];protein transport [GO:0015031];regulation of endocytosis [GO:0030100];small GTPase mediated signal transduction [GO:0007264]	cytoplasm [GO:0005737];cytosol [GO:0005829];early endosome membrane [GO:0031901];endosome [GO:0005768];intracellular membrane-bounded organelle [GO:0043231];nuclear speck [GO:0016607]	identical protein binding [GO:0042802];lipid binding [GO:0008289];metal ion binding [GO:0046872];SH2 domain binding [GO:0042169];SH3 domain binding [GO:0017124]	TISSUE SPECIFICITY: Broadly expressed, with highest levels in lung, testis, kidney and brain. {ECO:0000269|PubMed:11877430}.	3D-structure;Alternative splicing;Coiled coil;Cytoplasm;Endocytosis;Endosome;Lipid-binding;Membrane;Metal-binding;Phosphoprotein;Protein transport;Reference proteome;Transport;Zinc;Zinc-finger	-	RABIP4|ZFYVE12	708	79.81	5.41	-0.626695		+			2	2		33785.4
P31948	Stress-induced-phosphoprotein 1 (STI1) (Hsc70/Hsp90-organizing protein) (Hop) (Renal carcinoma antigen NY-REN-11) (Transformation-sensitive protein IEF SSP 3521)	STIP1	STIP1_HUMAN	cellular response to interleukin-7 [GO:0098761]	chaperone complex [GO:0101031];cytosol [GO:0005829];dynein axonemal particle [GO:0120293];Golgi apparatus [GO:0005794];nucleus [GO:0005634];protein-containing complex [GO:0032991]	chaperone binding [GO:0051087];Hsp70 protein binding [GO:0030544];Hsp90 protein binding [GO:0051879];protein C-terminus binding [GO:0008022];RNA binding [GO:0003723]	-	3D-structure;Acetylation;Alternative splicing;Cytoplasm;Direct protein sequencing;Isopeptide bond;Nucleus;Phosphoprotein;Reference proteome;Repeat;TPR repeat;Ubl conjugation	-	HEL-S-94n|HOP|IEF-SSP-3521|P60|STI1|STI1L	543	62.63	6.38	-0.937569		+	+	+	22	22		651722	512.985	81536.8
Q13423	NAD(P) transhydrogenase, mitochondrial (EC 7.1.1.1) (Nicotinamide nucleotide transhydrogenase) (Pyridine nucleotide transhydrogenase)	NNT	NNTM_HUMAN	cell redox homeostasis [GO:0045454];cellular oxidant detoxification [GO:0098869];NADPH regeneration [GO:0006740];negative regulation of apoptotic process [GO:0043066];negative regulation of protein phosphorylation [GO:0001933];oxygen homeostasis [GO:0032364];positive regulation of hydrogen peroxide catabolic process [GO:1903285];positive regulation of mitochondrial membrane potential [GO:0010918]…	integral component of membrane [GO:0016021];membrane [GO:0016020];mitochondrial inner membrane [GO:0005743];mitochondrial respirasome [GO:0005746];mitochondrion [GO:0005739]	NAD(P)+ transhydrogenase (B-specific) activity [GO:0003957];NAD(P)+ transhydrogenase activity [GO:0008746];NAD binding [GO:0051287];NADP binding [GO:0050661]	TISSUE SPECIFICITY: Widely expressed with expression most readily detectable in adrenal, heart, kidney, thyroid and adipose tissues. {ECO:0000269|PubMed:22634753}.	3D-structure;Acetylation;Disease variant;Membrane;Mitochondrion;Mitochondrion inner membrane;NAD;NADP;Nucleotide-binding;Reference proteome;Transit peptide;Translocase;Transmembrane;Transmembrane helix	AlaDH/PNT family;PNT beta subunit family	GCCD4	1086	113.88	8.13	0.299079		+			5	5		17886.8
Q9NX63	MICOS complex subunit MIC19 (Coiled-coil-helix-coiled-coil-helix domain-containing protein 3)	CHCHD3 MIC19 MINOS3	MIC19_HUMAN	cristae formation [GO:0042407];inner mitochondrial membrane organization [GO:0007007];mitochondrial fusion [GO:0008053]	extracellular exosome [GO:0070062];MIB complex [GO:0140275];MICOS complex [GO:0061617];mitochondrial inner membrane [GO:0005743];mitochondrion [GO:0005739];nucleus [GO:0005634];SAM complex [GO:0001401]	molecular adaptor activity [GO:0060090];phosphatase binding [GO:0019902]	TISSUE SPECIFICITY: Detected at low levels in brain, placenta, lung, liver, kidney and pancreas with increased levels in heart and skeletal muscle. Higher expression in primary lung cancers than in normal lung tissue. {ECO:0000269|PubMed:22567091}.	Acetylation;Cytoplasm;Disulfide bond;Lipoprotein;Membrane;Mitochondrion;Mitochondrion inner membrane;Myristate;Nucleus;Phosphoprotein;Reference proteome;Repressor;Transcription;Transcription regulation	MICOS complex subunit Mic19 family;Metazoan Mic19 subfamily	MINOS3|Mic19|PPP1R22	227	26.15	8.34	-1.02115		+		+	4	4		7849.64		2459.41
Q9H477	Ribokinase (RK) (EC 2.7.1.15)	RBKS RBSK	RBSK_HUMAN	D-ribose catabolic process [GO:0019303];pentose-phosphate shunt [GO:0006098]	cytosol [GO:0005829];nucleus [GO:0005634]	ATP binding [GO:0005524];identical protein binding [GO:0042802];metal ion binding [GO:0046872];ribokinase activity [GO:0004747]	-	3D-structure;ATP-binding;Alternative splicing;Carbohydrate metabolism;Cytoplasm;Kinase;Magnesium;Metal-binding;Nucleotide-binding;Nucleus;Potassium;Reference proteome;Transferase	Carbohydrate kinase PfkB family;Ribokinase subfamily	RBSK	322	34.14	4.7	0.13913		+	+	+	3	3		1517.92	26384.4	29881.7
P20810	Calpastatin (Calpain inhibitor) (Sperm BS-17 component)	CAST	ICAL_HUMAN	inhibition of cysteine-type endopeptidase activity [GO:0097340];negative regulation of type B pancreatic cell apoptotic process [GO:2000675];presynaptic active zone organization [GO:1990709]	cytoplasm [GO:0005737];cytosol [GO:0005829];endoplasmic reticulum [GO:0005783];membrane [GO:0016020]	cadherin binding [GO:0045296];calcium-dependent cysteine-type endopeptidase inhibitor activity [GO:0010859];endopeptidase inhibitor activity [GO:0004866];RNA binding [GO:0003723]	-	Acetylation;Alternative splicing;Isopeptide bond;Palmoplantar keratoderma;Phosphoprotein;Protease inhibitor;Reference proteome;Repeat;Thiol protease inhibitor;Ubl conjugation	Protease inhibitor I27 (calpastatin) family	BS-17|PLACK	708	76.56	4.72	-1.19266		+	+	+	12	12		1.57135e+06	186693	22781.6
Q96D96	Voltage-gated hydrogen channel 1 (Hydrogen voltage-gated channel 1) (HV1) (Voltage sensor domain-only protein)	HVCN1 VSOP UNQ578/PRO1140	HVCN1_HUMAN	cell redox homeostasis [GO:0045454];cellular response to pH [GO:0071467];cellular response to zinc ion [GO:0071294];neutrophil degranulation [GO:0043312];positive regulation of superoxide anion generation [GO:0032930];proton transmembrane transport [GO:1902600];regulation of intracellular pH [GO:0051453];regulation of ion transmembrane transport [GO:0034765];response to pH [GO:0009268];response t…	apical plasma membrane [GO:0016324];integral component of membrane [GO:0016021];integral component of plasma membrane [GO:0005887];phagocytic vesicle membrane [GO:0030670];plasma membrane [GO:0005886];secretory granule membrane [GO:0030667];specific granule membrane [GO:0035579]	identical protein binding [GO:0042802];voltage-gated cation channel activity [GO:0022843];voltage-gated proton channel activity [GO:0030171]	TISSUE SPECIFICITY: Enriched in immune tissues, such as lymph nodes, B-lymphocytes, monocytes and spleen. {ECO:0000269|PubMed:16554753}.	3D-structure;Alternative splicing;Cell membrane;Coiled coil;Hydrogen ion transport;Ion channel;Ion transport;Membrane;Phosphoprotein;Reference proteome;Transmembrane;Transmembrane helix;Transport;Voltage-gated channel	Hydrogen channel family	HV1|VSOP	273	31.68	6.34	0.112454		+			1	1		26213.5
P08559	Pyruvate dehydrogenase E1 component subunit alpha, somatic form, mitochondrial (EC 1.2.4.1) (PDHE1-A type I)	PDHA1 PHE1A	ODPA_HUMAN	acetyl-CoA biosynthetic process from pyruvate [GO:0006086];glucose metabolic process [GO:0006006];mitochondrial acetyl-CoA biosynthetic process from pyruvate [GO:0061732];pyruvate metabolic process [GO:0006090];tricarboxylic acid cycle [GO:0006099]	mitochondrial matrix [GO:0005759];mitochondrial pyruvate dehydrogenase complex [GO:0005967];mitochondrion [GO:0005739];nucleolus [GO:0005730];nucleus [GO:0005634];pyruvate dehydrogenase complex [GO:0045254]	pyruvate dehydrogenase (acetyl-transferring) activity [GO:0004739];pyruvate dehydrogenase (NAD+) activity [GO:0034604]	TISSUE SPECIFICITY: Ubiquitous.	3D-structure;Acetylation;Alternative splicing;Carbohydrate metabolism;Direct protein sequencing;Disease variant;Glucose metabolism;Leigh syndrome;Mitochondrion;Oxidoreductase;Phosphoprotein;Primary mitochondrial disease;Pyruvate;Reference proteome;Thiamine pyrophosphate;Transit peptide;Tricarboxylic acid cycle	-	PDHA|PDHAD|PDHCE1A|PHE1A	390	43.29	8.07	-0.311795		+			4	4		112174
Q99733	Nucleosome assembly protein 1-like 4 (Nucleosome assembly protein 2) (NAP-2)	NAP1L4 NAP2	NP1L4_HUMAN	nucleosome assembly [GO:0006334]	chromatin [GO:0000785];cytoplasm [GO:0005737];nucleus [GO:0005634]	chromatin binding [GO:0003682];histone binding [GO:0042393];nucleosome binding [GO:0031491];RNA binding [GO:0003723];unfolded protein binding [GO:0051082]	TISSUE SPECIFICITY: Ubiquitous. Biallelically expressed in fetal and adult tissues. Highest levels in testis. {ECO:0000269|PubMed:8923002}.	Acetylation;Alternative splicing;Chaperone;Cytoplasm;Nucleus;Phosphoprotein;Reference proteome	Nucleosome assembly protein (NAP) family	NAP1L4b|NAP2|NAP2L|hNAP2	375	42.82	4.34	-0.781067		+	+	+	2	3		221165	2487.96	151538
P14555	Phospholipase A2, membrane associated (EC 3.1.1.4) (GIIC sPLA2) (Group IIA phospholipase A2) (Non-pancreatic secretory phospholipase A2) (NPS-PLA2) (Phosphatidylcholine 2-acylhydrolase 2A)	PLA2G2A PLA2B PLA2L RASF-A	PA2GA_HUMAN	antimicrobial humoral response [GO:0019730];arachidonic acid secretion [GO:0050482];cytolysis [GO:0019835];defense response to Gram-positive bacterium [GO:0050830];inflammatory response [GO:0006954];intestinal stem cell homeostasis [GO:0036335];lipid catabolic process [GO:0016042];low-density lipoprotein particle remodeling [GO:0034374];phosphatidic acid biosynthetic process [GO:0006654];phosphat…	endoplasmic reticulum [GO:0005783];endoplasmic reticulum membrane [GO:0005789];extracellular exosome [GO:0070062];extracellular region [GO:0005576];extracellular space [GO:0005615];mitochondrial outer membrane [GO:0005741];perinuclear region of cytoplasm [GO:0048471];plasma membrane [GO:0005886];secretory granule [GO:0030141]	calcium-dependent phospholipase A2 activity [GO:0047498];calcium ion binding [GO:0005509];phospholipase A2 activity [GO:0004623];phospholipase A2 activity (consuming 1,2-dipalmitoylphosphatidylcholine) [GO:0102567];phospholipase A2 activity consuming 1,2-dioleoylphosphatidylethanolamine) [GO:0102568];phospholipid binding [GO:0005543]	TISSUE SPECIFICITY: Expressed in various tissues including heart, kidney, liver, lung, pancreas, placenta, skeletal muscle, prostate, ovary, colon and small intestine. Not detected in lymphoid organs and brain (PubMed:10455175, PubMed:10681567). Expressed in platelets (at protein level) (PubMed:25082876). {ECO:0000269|PubMed:10455175, ECO:0000269|PubMed:10681567, ECO:0000269|PubMed:25082876}.	3D-structure;Antimicrobial;Bacteriolytic enzyme;Calcium;Cell membrane;Direct protein sequencing;Disulfide bond;Hydrolase;Inflammatory response;Lipid metabolism;Membrane;Metal-binding;Mitochondrion;Mitochondrion outer membrane;Phospholipid metabolism;Reference proteome;Secreted;Signal	Phospholipase A2 family	MOM1|PLA2|PLA2B|PLA2L|PLA2S|PLAS1|sPLA2	144	16.08	9.43	-0.397222	+	+	+	+	12	12	2.71879e+06	1.13538e+07	1.2969e+07	4.62695e+07
P19338	Nucleolin (Protein C23)	NCL	NUCL_HUMAN	angiogenesis [GO:0001525];negative regulation of translation [GO:0017148];positive regulation of mRNA splicing, via spliceosome [GO:0048026];positive regulation of transcription of nucleolar large rRNA by RNA polymerase I [GO:1901838]	cell cortex [GO:0005938];chromosome [GO:0005694];cytoplasmic ribonucleoprotein granule [GO:0036464];extracellular exosome [GO:0070062];membrane [GO:0016020];nucleolus [GO:0005730];nucleoplasm [GO:0005654];nucleus [GO:0005634];ribonucleoprotein complex [GO:1990904];spliceosomal complex [GO:0005681]	DNA topoisomerase binding [GO:0044547];identical protein binding [GO:0042802];mRNA 5'-UTR binding [GO:0048027];protein C-terminus binding [GO:0008022];RNA binding [GO:0003723];telomeric DNA binding [GO:0042162]	-	3D-structure;Acetylation;Cytoplasm;DNA-binding;Direct protein sequencing;Isopeptide bond;Methylation;Nucleus;Phosphoprotein;RNA-binding;Reference proteome;Repeat;Ubl conjugation	-	C23	710	76.6	4.34	-1.12634		+	+	+	14	14		188322	2199.25	1986.16
P49006	MARCKS-related protein (MARCKS-like protein 1) (Macrophage myristoylated alanine-rich C kinase substrate) (Mac-MARCKS) (MacMARCKS)	MARCKSL1 MLP MRP	MRP_HUMAN	actin filament organization [GO:0007015];central nervous system development [GO:0007417];positive regulation of cell population proliferation [GO:0008284]	cytoplasm [GO:0005737];cytoskeleton [GO:0005856];extracellular exosome [GO:0070062];plasma membrane [GO:0005886]	actin filament binding [GO:0051015];calmodulin binding [GO:0005516]	-	Actin-binding;Calmodulin-binding;Cell membrane;Cytoplasm;Cytoskeleton;Lipoprotein;Membrane;Myristate;Phosphoprotein;Reference proteome	MARCKS family	F52|MACMARCKS|MLP|MLP1|MRP	195	19.53	4.43	-1.15846		+			1	1		2646.49
O95336	6-phosphogluconolactonase (6PGL) (EC 3.1.1.31)	PGLS	6PGL_HUMAN	carbohydrate metabolic process [GO:0005975];pentose-phosphate shunt [GO:0006098];pentose-phosphate shunt, oxidative branch [GO:0009051]	cytoplasm [GO:0005737];cytosol [GO:0005829];extracellular exosome [GO:0070062]	6-phosphogluconolactonase activity [GO:0017057]	-	Acetylation;Cytoplasm;Direct protein sequencing;Hydrolase;Phosphoprotein;Reference proteome	Glucosamine/galactosamine-6-phosphate isomerase family;6-phosphogluconolactonase subfamily	6PGL	258	27.54	5.63	0.158915		+	+	+	8	8		6.87511e+06	116899	192929
P55060	Exportin-2 (Exp2) (Cellular apoptosis susceptibility protein) (Chromosome segregation 1-like protein) (Importin-alpha re-exporter)	CSE1L CAS XPO2	XPO2_HUMAN	protein export from nucleus [GO:0006611];protein import into nucleus [GO:0006606]	cytoplasm [GO:0005737];cytosol [GO:0005829];extracellular exosome [GO:0070062];membrane [GO:0016020];nuclear envelope [GO:0005635];nucleoplasm [GO:0005654];nucleus [GO:0005634]	nuclear export signal receptor activity [GO:0005049];small GTPase binding [GO:0031267]	TISSUE SPECIFICITY: Detected in brain, placenta, ovary, testis and trachea (at protein level) (PubMed:10331944). Widely expressed (PubMed:10331944). Highly expressed in testis and in proliferating cells (PubMed:7479798,PubMed:10331944). {ECO:0000269|PubMed:10331944, ECO:0000269|PubMed:7479798}.	Acetylation;Alternative splicing;Cytoplasm;Direct protein sequencing;Nucleus;Phosphoprotein;Protein transport;Reference proteome;Transport	XPO2/CSE1 family	CAS|CSE1|XPO2	971	110.4	5.38	-0.0331617	+	+		+	7	7	24579	67677		227.899
O95989	Diphosphoinositol polyphosphate phosphohydrolase 1 (DIPP-1) (EC 3.6.1.52) (Diadenosine 5',5'''-P1,P6-hexaphosphate hydrolase 1) (EC 3.6.1.-) (Nucleoside diphosphate-linked moiety X motif 3) (Nudix motif 3)	NUDT3 DIPP DIPP1	NUDT3_HUMAN	adenosine 5'-(hexahydrogen pentaphosphate) catabolic process [GO:1901911];cell-cell signaling [GO:0007267];diadenosine hexaphosphate catabolic process [GO:1901909];diadenosine pentaphosphate catabolic process [GO:1901907];diadenosine polyphosphate catabolic process [GO:0015961];diphosphoinositol polyphosphate catabolic process [GO:0071544];diphosphoinositol polyphosphate metabolic process [GO:007…	cytoplasm [GO:0005737];cytosol [GO:0005829];nucleus [GO:0005634]	bis(5'-adenosyl)-hexaphosphatase activity [GO:0034431];bis(5'-adenosyl)-pentaphosphatase activity [GO:0034432];diphosphoinositol-polyphosphate diphosphatase activity [GO:0008486];endopolyphosphatase activity [GO:0000298];inositol diphosphate pentakisphosphate diphosphatase activity [GO:0052842];inositol diphosphate tetrakisphosphate diphosphatase activity [GO:0052840];m7G(5')pppN diphosphatase ac…	TISSUE SPECIFICITY: Widely expressed. Expressed at higher level in brain, heart, pancreas and liver. Also expressed in placenta, lung and kidney. {ECO:0000269|PubMed:9822604}.	3D-structure;Acetylation;Cytoplasm;Hydrolase;Magnesium;Metal-binding;Reference proteome	Nudix hydrolase family;DIPP subfamily	DIPP|DIPP-1|DIPP1	172	19.47	5.94	-0.522674		+			2	3		72353.8
P02768	Albumin	ALB GIG20 GIG42 PRO0903 PRO1708 PRO2044 PRO2619 PRO2675 UNQ696/PRO1341	ALBU_HUMAN	cellular protein metabolic process [GO:0044267];cellular response to starvation [GO:0009267];heme biosynthetic process [GO:0006783];heme catabolic process [GO:0042167];high-density lipoprotein particle remodeling [GO:0034375];maintenance of mitochondrion location [GO:0051659];negative regulation of apoptotic process [GO:0043066];negative regulation of programmed cell death [GO:0043069];platelet d…	blood microparticle [GO:0072562];cytoplasm [GO:0005737];endoplasmic reticulum [GO:0005783];endoplasmic reticulum lumen [GO:0005788];extracellular exosome [GO:0070062];extracellular region [GO:0005576];extracellular space [GO:0005615];Golgi apparatus [GO:0005794];nucleus [GO:0005634];platelet alpha granule lumen [GO:0031093];protein-containing complex [GO:0032991]	antioxidant activity [GO:0016209];chaperone binding [GO:0051087];copper ion binding [GO:0005507];DNA binding [GO:0003677];enterobactin binding [GO:1903981];exogenous protein binding [GO:0140272];fatty acid binding [GO:0005504];identical protein binding [GO:0042802];pyridoxal phosphate binding [GO:0030170];toxic substance binding [GO:0015643];zinc ion binding [GO:0008270]	TISSUE SPECIFICITY: Plasma.	3D-structure;Alternative splicing;Calcium;Cleavage on pair of basic residues;Copper;Direct protein sequencing;Disease variant;Disulfide bond;Glycation;Glycoprotein;Lipid-binding;Metal-binding;Methylation;Phosphoprotein;Reference proteome;Repeat;Secreted;Signal;Zinc	ALB/AFP/VDB family	ANALBA|FDAH|PRO0883|PRO0903|PRO1341	609	69.36	5.85	-0.353859	+	+	+	+	65	65	481943	82727456	1.67465e+08	26394186
P13796	Plastin-2 (L-plastin) (LC64P) (Lymphocyte cytosolic protein 1) (LCP-1)	LCP1 PLS2	PLSL_HUMAN	actin crosslink formation [GO:0051764];actin filament bundle assembly [GO:0051017];actin filament network formation [GO:0051639];animal organ regeneration [GO:0031100];cell migration [GO:0016477];cortical actin cytoskeleton organization [GO:0030866];extracellular matrix disassembly [GO:0022617];interleukin-12-mediated signaling pathway [GO:0035722];positive regulation of podosome assembly [GO:007…	actin cytoskeleton [GO:0015629];actin filament [GO:0005884];actin filament bundle [GO:0032432];cell junction [GO:0030054];cytoplasm [GO:0005737];cytosol [GO:0005829];extracellular exosome [GO:0070062];extracellular space [GO:0005615];filopodium [GO:0030175];focal adhesion [GO:0005925];phagocytic cup [GO:0001891];plasma membrane [GO:0005886];podosome [GO:0002102];ruffle [GO:0001726];ruffle membran…	actin binding [GO:0003779];actin filament binding [GO:0051015];calcium ion binding [GO:0005509];GTPase binding [GO:0051020];identical protein binding [GO:0042802];integrin binding [GO:0005178]	TISSUE SPECIFICITY: Detected in intestinal microvilli, hair cell stereocilia, and fibroblast filopodia, in spleen and other lymph node-containing organs. Expressed in peripheral blood T-lymphocytes, neutrophils, monocytes, B-lymphocytes, and myeloid cells. {ECO:0000269|PubMed:3261603}.	3D-structure;Acetylation;Actin-binding;Alternative splicing;Calcium;Cell junction;Cell membrane;Cell projection;Chromosomal rearrangement;Cytoplasm;Cytoskeleton;Direct protein sequencing;Disease variant;Membrane;Metal-binding;Phosphoprotein;Reference proteome;Repeat	-	CP64|HEL-S-37|L-PLASTIN|LC64P|LPL|PLS2	627	70.28	5.07	-0.311643		+	+	+	16	20		4.73752e+06	175283	174587
Q01813	ATP-dependent 6-phosphofructokinase, platelet type (ATP-PFK) (PFK-P) (EC 2.7.1.11) (6-phosphofructokinase type C) (Phosphofructo-1-kinase isozyme C) (PFK-C) (Phosphohexokinase)	PFKP PFKF	PFKAP_HUMAN	canonical glycolysis [GO:0061621];cellular response to leukemia inhibitory factor [GO:1990830];fructose 1,6-bisphosphate metabolic process [GO:0030388];fructose 6-phosphate metabolic process [GO:0006002]	6-phosphofructokinase complex [GO:0005945];cytoplasm [GO:0005737];cytosol [GO:0005829];extracellular exosome [GO:0070062];membrane [GO:0016020];nucleus [GO:0005634]	6-phosphofructokinase activity [GO:0003872];AMP binding [GO:0016208];ATP binding [GO:0005524];cadherin binding [GO:0045296];fructose-6-phosphate binding [GO:0070095];identical protein binding [GO:0042802];metal ion binding [GO:0046872];monosaccharide binding [GO:0048029];protein-containing complex binding [GO:0044877]	-	3D-structure;ATP-binding;Acetylation;Allosteric enzyme;Alternative splicing;Cytoplasm;Glycolysis;Glycoprotein;Kinase;Magnesium;Metal-binding;Nucleotide-binding;Phosphoprotein;Reference proteome;Transferase	Phosphofructokinase type A (PFKA) family;ATP-dependent PFK group I subfamily;Eukaryotic two domain clade 'E' sub-subfamily	ATP-PFK|PFK-C|PFK-P|PFKF	784	85.59	7.42	-0.146046		+	+	+	10	10		143162	4796.74	14736.7
P06753	Tropomyosin alpha-3 chain (Gamma-tropomyosin) (Tropomyosin-3) (Tropomyosin-5) (hTM5)	TPM3	TPM3_HUMAN	actin filament organization [GO:0007015];muscle contraction [GO:0006936];muscle filament sliding [GO:0030049]	actin cytoskeleton [GO:0015629];actin filament [GO:0005884];cytoskeleton [GO:0005856];cytosol [GO:0005829];extracellular exosome [GO:0070062];muscle thin filament tropomyosin [GO:0005862];stress fiber [GO:0001725]	actin filament binding [GO:0051015]	-	3D-structure;Acetylation;Actin-binding;Alternative splicing;Chromosomal rearrangement;Coiled coil;Cytoplasm;Cytoskeleton;Direct protein sequencing;Disease variant;Muscle protein;Nemaline myopathy;Phosphoprotein;Proto-oncogene;Reference proteome	Tropomyosin family	CAPM1|CFTD|HEL-189|HEL-S-82p|NEM1|OK/SW-cl.5|TM-5|TM3|TM30|TM30nm|TM5|TPMsk3|TRK|hscp30	285	32.95	4.45	-1.04035		+	+		3	3		9981.58	7792.83
Q9UNF0	Protein kinase C and casein kinase substrate in neurons protein 2 (Syndapin-2) (Syndapin-II) (SdpII)	PACSIN2	PACN2_HUMAN	actin cytoskeleton organization [GO:0030036];caveola assembly [GO:0070836];caveolin-mediated endocytosis [GO:0072584];cell projection morphogenesis [GO:0048858];cytoskeleton organization [GO:0007010];membrane organization [GO:0061024];modulation of chemical synaptic transmission [GO:0050804];negative regulation of endocytosis [GO:0045806];plasma membrane tubulation [GO:0097320];protein localizati…	caveola [GO:0005901];cell-cell junction [GO:0005911];cytoplasm [GO:0005737];cytoplasmic vesicle membrane [GO:0030659];cytoskeleton [GO:0005856];cytosol [GO:0005829];early endosome [GO:0005769];endosome [GO:0005768];extracellular exosome [GO:0070062];extrinsic component of membrane [GO:0019898];focal adhesion [GO:0005925];glutamatergic synapse [GO:0098978];intracellular membrane-bounded organelle …	cadherin binding [GO:0045296];cytoskeletal protein binding [GO:0008092];identical protein binding [GO:0042802];phosphatidic acid binding [GO:0070300];phospholipid binding [GO:0005543];transporter activity [GO:0005215]	TISSUE SPECIFICITY: Widely expressed. {ECO:0000269|PubMed:11082044, ECO:0000269|PubMed:11179684}.	3D-structure;Acetylation;Alternative splicing;Cell membrane;Cell projection;Coiled coil;Cytoplasm;Cytoplasmic vesicle;Cytoskeleton;Endocytosis;Endosome;Lipid-binding;Membrane;Phosphoprotein;Reference proteome;SH3 domain	PACSIN family	SDPII	486	55.73	4.85	-1.02963		+	+	+	3	3		47966.8	1695.93	2388.83
Q9UBQ7	Glyoxylate reductase/hydroxypyruvate reductase (EC 1.1.1.79) (EC 1.1.1.81)	GRHPR GLXR MSTP035	GRHPR_HUMAN	carboxylic acid metabolic process [GO:0019752];excretion [GO:0007588];glyoxylate metabolic process [GO:0046487]	catalytic complex [GO:1902494];cytoplasm [GO:0005737];cytosol [GO:0005829];extracellular exosome [GO:0070062];peroxisomal matrix [GO:0005782]	glycerate dehydrogenase activity [GO:0008465];glyoxylate reductase (NADP+) activity [GO:0030267];hydroxypyruvate reductase activity [GO:0016618];NAD binding [GO:0051287];NADPH binding [GO:0070402];protein homodimerization activity [GO:0042803]	TISSUE SPECIFICITY: Ubiquitous. Most abundantly expressed in the liver. {ECO:0000269|PubMed:10679197}.	3D-structure;Alternative splicing;NADP;Oxidoreductase;Phosphoprotein;Reference proteome	D-isomer specific 2-hydroxyacid dehydrogenase family	GLXR|GLYD|PH2	328	35.66	7.15	-0.014939		+	+	+	6	6		671712	2152.3	31282.5
P02766	Transthyretin (ATTR) (Prealbumin) (TBPA)	TTR PALB	TTHY_HUMAN	amyloid fibril formation [GO:1990000];extracellular matrix organization [GO:0030198];neutrophil degranulation [GO:0043312];purine nucleobase metabolic process [GO:0006144];retinoid metabolic process [GO:0001523];retinol metabolic process [GO:0042572];thyroid hormone transport [GO:0070327]	azurophil granule lumen [GO:0035578];extracellular exosome [GO:0070062];extracellular region [GO:0005576];extracellular space [GO:0005615];protein-containing complex [GO:0032991]	hormone activity [GO:0005179];identical protein binding [GO:0042802];protein-containing complex binding [GO:0044877];thyroid hormone binding [GO:0070324]	TISSUE SPECIFICITY: Detected in serum and cerebrospinal fluid (at protein level). Highly expressed in choroid plexus epithelial cells. Detected in retina pigment epithelium and liver. {ECO:0000269|PubMed:10328977, ECO:0000269|PubMed:3714052}.	3D-structure;Amyloid;Amyloidosis;Cytoplasm;Direct protein sequencing;Disease variant;Gamma-carboxyglutamic acid;Glycoprotein;Hormone;Neuropathy;Phosphoprotein;Reference proteome;Secreted;Signal;Thyroid hormone;Transport	Transthyretin family	CTS|CTS1|HEL111|HsT2651|PALB|TBPA	147	15.89	5.39	-0.0285714		+	+	+	3	3		75669.6	12263.1	22166.6
Q86VP6	Cullin-associated NEDD8-dissociated protein 1 (Cullin-associated and neddylation-dissociated protein 1) (TBP-interacting protein of 120 kDa A) (TBP-interacting protein 120A) (p120 CAND1)	CAND1 KIAA0829 TIP120 TIP120A	CAND1_HUMAN	cell differentiation [GO:0030154];cellular iron ion homeostasis [GO:0006879];negative regulation of catalytic activity [GO:0043086];neutrophil degranulation [GO:0043312];positive regulation of RNA polymerase II transcription preinitiation complex assembly [GO:0045899];post-translational protein modification [GO:0043687];protein ubiquitination [GO:0016567];SCF complex assembly [GO:0010265]	cullin-RING ubiquitin ligase complex [GO:0031461];cytoplasm [GO:0005737];cytosol [GO:0005829];extracellular exosome [GO:0070062];extracellular region [GO:0005576];ficolin-1-rich granule lumen [GO:1904813];Golgi apparatus [GO:0005794];membrane [GO:0016020];nucleoplasm [GO:0005654];nucleus [GO:0005634];secretory granule lumen [GO:0034774];ubiquitin ligase complex [GO:0000151]	TBP-class protein binding [GO:0017025]	-	3D-structure;Acetylation;Alternative splicing;Cytoplasm;Direct protein sequencing;Nucleus;Phosphoprotein;Reference proteome;Repeat;Ubl conjugation pathway	CAND family	TIP120|TIP120A	1230	136.36	5.37	-0.0191057		+	+	+	12	14		49792.9	2825.5	6574.4
Q15293	Reticulocalbin-1	RCN1 RCN	RCN1_HUMAN	camera-type eye development [GO:0043010];cellular protein metabolic process [GO:0044267];in utero embryonic development [GO:0001701];post-translational protein modification [GO:0043687]	endoplasmic reticulum [GO:0005783];endoplasmic reticulum lumen [GO:0005788]	calcium ion binding [GO:0005509]	-	Alternative splicing;Calcium;Endoplasmic reticulum;Glycoprotein;Metal-binding;Phosphoprotein;Reference proteome;Repeat;Signal	CREC family	HEL-S-84|PIG20|RCAL|RCN	331	38.89	4.61	-1.03444	+	+	+	+	7	7	5.93945	443935	61258.7	38881.7
Q8IVT2	Mitotic interactor and substrate of PLK1 (Mitotic spindle positioning protein)	MISP C19orf21	MISP_HUMAN	cell division [GO:0051301];cell migration [GO:0016477];establishment of centrosome localization [GO:0051660];establishment of mitotic spindle orientation [GO:0000132];mitotic spindle assembly [GO:0090307];organelle localization [GO:0051640];regulation of protein localization to cell cortex [GO:1904776]	actin filament [GO:0005884];cell cortex [GO:0005938];focal adhesion [GO:0005925];intracellular membrane-bounded organelle [GO:0043231];plasma membrane [GO:0005886];spindle pole centrosome [GO:0031616]	actin filament binding [GO:0051015]	-	Actin-binding;Cell cycle;Cell division;Cell junction;Coiled coil;Cytoplasm;Cytoskeleton;Mitosis;Phosphoprotein;Reference proteome	MISP family	C19orf21	679	75.35	6.35	-0.880265		+		+	2	2		55336.2		6865.14
P27482	Calmodulin-like protein 3 (CaM-like protein) (CLP) (Calmodulin-related protein NB-1)	CALML3	CALL3_HUMAN	-	extracellular exosome [GO:0070062]	calcium ion binding [GO:0005509];enzyme regulator activity [GO:0030234]	TISSUE SPECIFICITY: Expressed in normal mammary, prostate, cervical, and epidermal tissues. It is greatly reduced or undetectable in transformed cells. {ECO:0000269|PubMed:2217169}.	3D-structure;Calcium;Metal-binding;Reference proteome;Repeat	Calmodulin family	CLP	149	16.89	4.01	-0.663758		+	+	+	4	4		363736	187.845	3843.88
P80723	Brain acid soluble protein 1 (22 kDa neuronal tissue-enriched acidic protein) (Neuronal axonal membrane protein NAP-22)	BASP1 NAP22	BASP1_HUMAN	diaphragm development [GO:0060539];glomerular visceral epithelial cell differentiation [GO:0072112];gonad development [GO:0008406];mesenchymal to epithelial transition [GO:0060231];metanephric mesenchyme development [GO:0072075];negative regulation of transcription, DNA-templated [GO:0045892];positive regulation of heart growth [GO:0060421];positive regulation of metanephric ureteric bud developm…	cell junction [GO:0030054];chromatin [GO:0000785];cytoplasm [GO:0005737];cytoskeleton [GO:0005856];extracellular exosome [GO:0070062];growth cone [GO:0030426];nuclear matrix [GO:0016363];nuclear speck [GO:0016607];nucleus [GO:0005634];plasma membrane [GO:0005886];PML body [GO:0016605];vesicle [GO:0031982]	protein domain specific binding [GO:0019904];transcription corepressor activity [GO:0003714];transcription regulatory region sequence-specific DNA binding [GO:0000976]	TISSUE SPECIFICITY: Brain.	Alternative splicing;Cell membrane;Cell projection;Direct protein sequencing;Isopeptide bond;Lipoprotein;Membrane;Myristate;Phosphoprotein;Reference proteome;Ubl conjugation	BASP1 family	CAP-23|CAP23|NAP-22|NAP22	227	22.69	4.4	-1.25595		+	+	+	7	7		648626	316.164	3119.99
Q08211	ATP-dependent RNA helicase A (EC 3.6.4.13) (DEAH box protein 9) (DExH-box helicase 9) (Leukophysin) (LKP) (Nuclear DNA helicase II) (NDH II) (RNA helicase A)	DHX9 DDX9 LKP NDH2	DHX9_HUMAN	alternative mRNA splicing, via spliceosome [GO:0000380];cellular protein-containing complex assembly [GO:0034622];cellular response to exogenous dsRNA [GO:0071360];cellular response to tumor necrosis factor [GO:0071356];CRD-mediated mRNA stabilization [GO:0070934];DNA duplex unwinding [GO:0032508];DNA replication [GO:0006260];DNA-templated transcription, termination [GO:0006353];DNA-templated vir…	actin cytoskeleton [GO:0015629];centrosome [GO:0005813];CRD-mediated mRNA stability complex [GO:0070937];cytoplasm [GO:0005737];cytoplasmic ribonucleoprotein granule [GO:0036464];cytosol [GO:0005829];membrane [GO:0016020];nuclear body [GO:0016604];nuclear stress granule [GO:0097165];nucleolus [GO:0005730];nucleoplasm [GO:0005654];nucleus [GO:0005634];perichromatin fibrils [GO:0005726];polysomal r…	3'-5' DNA/RNA helicase activity [GO:0033679];3'-5' DNA helicase activity [GO:0043138];3'-5' RNA helicase activity [GO:0034458];ATPase activity [GO:0016887];ATP binding [GO:0005524];chromatin DNA binding [GO:0031490];DNA binding [GO:0003677];DNA helicase activity [GO:0003678];DNA replication origin binding [GO:0003688];double-stranded DNA binding [GO:0003690];double-stranded RNA binding [GO:000372…	-	3D-structure;ATP-binding;Acetylation;Activator;Alternative splicing;Biological rhythms;Cytoplasm;Cytoskeleton;DNA replication;DNA-binding;Direct protein sequencing;Helicase;Host-virus interaction;Hydrolase;Immunity;Inflammatory response;Innate immunity;Isopeptide bond;Manganese;Metal-binding;Methylation;Nucleotide-binding;Nucleus;Phosphoprotein;RNA-binding;RNA-mediated gene silencing;Reference pr…	DEAD box helicase family;DEAH subfamily	DDX9|LKP|NDH2|NDHII|RHA	1270	140.94	6.39	-0.338819		+			10	10		145738
P06454	Prothymosin alpha [Cleaved into: Prothymosin alpha, N-terminally processed;Thymosin alpha-1]	PTMA TMSA	PTMA_HUMAN	negative regulation of apoptotic process [GO:0043066];transcription, DNA-templated [GO:0006351]	cytosol [GO:0005829];nucleoplasm [GO:0005654];nucleus [GO:0005634]	activating transcription factor binding [GO:0033613]	-	3D-structure;Acetylation;Alternative splicing;Direct protein sequencing;Isopeptide bond;Nucleus;Phosphoprotein;Reference proteome;Ubl conjugation	Pro/parathymosin family	TMSA	111	12.2	3.36	-1.97117		+	+	+	5	5		93755.4	18964.6	446.669
P20962	Parathymosin	PTMS	PTMS_HUMAN	DNA replication [GO:0006260];immune system process [GO:0002376]	nucleus [GO:0005634]	-	-	Acetylation;Direct protein sequencing;Immunity;Phosphoprotein;Reference proteome	Pro/parathymosin family	ParaT	102	11.53	3.9	-1.96863		+	+	+	4	4		1134.12	1215.26	1585.56
P11586	C-1-tetrahydrofolate synthase, cytoplasmic (C1-THF synthase) (Epididymis secretory sperm binding protein) [Cleaved into: C-1-tetrahydrofolate synthase, cytoplasmic, N-terminally processed] [Includes: Methylenetetrahydrofolate dehydrogenase (EC 1.5.1.5);Methenyltetrahydrofolate cyclohydrolase (EC 3.5.4.9);Formyltetrahydrofolate synthetase (EC 6.3.4.3)]	MTHFD1 MTHFC MTHFD	C1TC_HUMAN	10-formyltetrahydrofolate biosynthetic process [GO:0009257];embryonic neurocranium morphogenesis [GO:0048702];embryonic viscerocranium morphogenesis [GO:0048703];folic acid metabolic process [GO:0046655];heart development [GO:0007507];histidine biosynthetic process [GO:0000105];methionine biosynthetic process [GO:0009086];methionine metabolic process [GO:0006555];neural tube closure [GO:0001843];…	cytosol [GO:0005829];extracellular exosome [GO:0070062];membrane [GO:0016020];mitochondrion [GO:0005739]	ATP binding [GO:0005524];formate-tetrahydrofolate ligase activity [GO:0004329];methenyltetrahydrofolate cyclohydrolase activity [GO:0004477];methylenetetrahydrofolate dehydrogenase (NAD+) activity [GO:0004487];methylenetetrahydrofolate dehydrogenase (NADP+) activity [GO:0004488];methylenetetrahydrofolate dehydrogenase [NAD(P)+] activity [GO:0004486]	TISSUE SPECIFICITY: Ubiquitous.	3D-structure;ATP-binding;Acetylation;Amino-acid biosynthesis;Cytoplasm;Direct protein sequencing;Disease variant;Histidine biosynthesis;Hydrolase;Ligase;Methionine biosynthesis;Multifunctional enzyme;NADP;Nucleotide-binding;One-carbon metabolism;Oxidoreductase;Phosphoprotein;Purine biosynthesis;Reference proteome	Tetrahydrofolate dehydrogenase/cyclohydrolase family;Formate--tetrahydrofolate ligase family	MTHFC|MTHFD	935	101.52	6.92	-0.0943316		+	+	+	20	20		799264	68925.2	74351.5
P29966	Myristoylated alanine-rich C-kinase substrate (MARCKS) (Protein kinase C substrate, 80 kDa protein, light chain) (80K-L protein) (PKCSL)	MARCKS MACS PRKCSL	MARCS_HUMAN	actin crosslink formation [GO:0051764];actin filament bundle assembly [GO:0051017];actin filament organization [GO:0007015];central nervous system development [GO:0007417]	actin cytoskeleton [GO:0015629];actin filament bundle [GO:0032432];cell cortex [GO:0005938];centrosome [GO:0005813];cytoplasm [GO:0005737];extracellular exosome [GO:0070062];focal adhesion [GO:0005925];germinal vesicle [GO:0042585];plasma membrane [GO:0005886]	actin filament binding [GO:0051015];calmodulin binding [GO:0005516];identical protein binding [GO:0042802];protein kinase C binding [GO:0005080]	-	Actin-binding;Calmodulin-binding;Cytoplasm;Cytoskeleton;Lipoprotein;Membrane;Myristate;Phosphoprotein;Reference proteome	MARCKS family	80K-L|MACS|PKCSL|PRKCSL	332	31.55	4.24	-0.714458		+	+	+	6	6		134123	3433.37	13511.4
P52272	Heterogeneous nuclear ribonucleoprotein M (hnRNP M)	HNRNPM HNRPM NAGR1	HNRPM_HUMAN	alternative mRNA splicing, via spliceosome [GO:0000380];fibroblast growth factor receptor signaling pathway [GO:0008543];mRNA splicing, via spliceosome [GO:0000398];regulation of mRNA stability involved in response to oxidative stress [GO:2000815];RNA metabolic process [GO:0016070]	catalytic step 2 spliceosome [GO:0071013];collagen-containing extracellular matrix [GO:0062023];cytoplasm [GO:0005737];extracellular exosome [GO:0070062];membrane [GO:0016020];nuclear matrix [GO:0016363];nucleolus [GO:0005730];nucleoplasm [GO:0005654];nucleus [GO:0005634];paraspeckles [GO:0042382];post-mRNA release spliceosomal complex [GO:0071014];ribonucleoprotein complex [GO:1990904];spliceoso…	mRNA binding [GO:0003729];protein domain specific binding [GO:0019904];RNA binding [GO:0003723]	-	3D-structure;Acetylation;Alternative splicing;Direct protein sequencing;Isopeptide bond;Methylation;Nucleus;Phosphoprotein;RNA-binding;Reference proteome;Repeat;Ribonucleoprotein;Spliceosome;Ubl conjugation;mRNA processing;mRNA splicing	-	CEAR|HNRNPM4|HNRPM|HNRPM4|HTGR1|NAGR1|hnRNP M	730	77.51	8.97	-0.341644		+		+	5	5		15221.1		663.448
Q08380	Galectin-3-binding protein (Basement membrane autoantigen p105) (Lectin galactoside-binding soluble 3-binding protein) (Mac-2-binding protein) (MAC2BP) (Mac-2 BP) (Tumor-associated antigen 90K)	LGALS3BP M2BP	LG3BP_HUMAN	cell adhesion [GO:0007155];cellular defense response [GO:0006968];platelet degranulation [GO:0002576];signal transduction [GO:0007165]	blood microparticle [GO:0072562];collagen-containing extracellular matrix [GO:0062023];extracellular exosome [GO:0070062];extracellular region [GO:0005576];extracellular space [GO:0005615];membrane [GO:0016020];platelet dense granule lumen [GO:0031089]	scavenger receptor activity [GO:0005044]	TISSUE SPECIFICITY: Ubiquitous. Detected in body fluids such as semen, milk, serum, tears, saliva and urine. Expressed by keratinocytes and fibroblasts. {ECO:0000269|PubMed:8034587, ECO:0000269|PubMed:8390986, ECO:0000269|PubMed:8757764}.	3D-structure;Cell adhesion;Direct protein sequencing;Disulfide bond;Extracellular matrix;Glycoprotein;Reference proteome;Secreted;Signal	-	90K|BTBD17B|CyCAP|M2BP|MAC-2-BP|TANGO10B|gp90	585	65.32	4.89	-0.13453	+	+	+	+	15	15	2.91186e+06	369724	37672.5	4.27126e+06
P26006	Integrin alpha-3 (CD49 antigen-like family member C) (FRP-2) (Galactoprotein B3) (GAPB3) (VLA-3 subunit alpha) (CD antigen CD49c) [Cleaved into: Integrin alpha-3 heavy chain;Integrin alpha-3 light chain]	ITGA3 MSK18	ITA3_HUMAN	cell-matrix adhesion [GO:0007160];dendritic spine maintenance [GO:0097062];exploration behavior [GO:0035640];extracellular matrix organization [GO:0030198];heart development [GO:0007507];integrin-mediated signaling pathway [GO:0007229];leukocyte migration [GO:0050900];lung development [GO:0030324];maternal process involved in female pregnancy [GO:0060135];memory [GO:0007613];mesodermal cell diffe…	basolateral plasma membrane [GO:0016323];cell periphery [GO:0071944];cell surface [GO:0009986];excitatory synapse [GO:0060076];external side of plasma membrane [GO:0009897];extracellular exosome [GO:0070062];filopodium membrane [GO:0031527];focal adhesion [GO:0005925];growth cone filopodium [GO:1990812];integrin alpha3-beta1 complex [GO:0034667];integrin complex [GO:0008305];perinuclear region of…	collagen binding [GO:0005518];fibronectin binding [GO:0001968];integrin binding [GO:0005178];laminin binding [GO:0043236];metal ion binding [GO:0046872];protease binding [GO:0002020];protein domain specific binding [GO:0019904];protein heterodimerization activity [GO:0046982]	TISSUE SPECIFICITY: Isoform 1 is widely expressed. Isoform 2 is expressed in brain and heart. In brain, both isoforms are exclusively expressed on vascular smooth muscle cells, whereas in heart isoform 1 is strongly expressed on vascular smooth muscle cells, isoform 2 is detected only on endothelial vein cells. {ECO:0000269|PubMed:9111516}.	Alternative splicing;Calcium;Cell adhesion;Cell junction;Cell membrane;Cell projection;Cleavage on pair of basic residues;Direct protein sequencing;Disease variant;Disulfide bond;Epidermolysis bullosa;Glycoprotein;Integrin;Lipoprotein;Membrane;Metal-binding;Palmitate;Phosphoprotein;Receptor;Reference proteome;Repeat;Signal;Transmembrane;Transmembrane helix	Integrin alpha chain family	CD49C|GAP-B3|GAPB3|ILNEB|MSK18|VCA-2|VL3A|VLA3a	1051	116.6	6.31	-0.207802		+	+		3	3		77363.9	1682.48
P31025	Lipocalin-1 (Tear lipocalin) (Tlc) (Tear prealbumin) (TP) (von Ebner gland protein) (VEG protein)	LCN1 VEGP	LCN1_HUMAN	long-chain fatty acid transport [GO:0015909];proteolysis [GO:0006508];response to stimulus [GO:0050896];retina homeostasis [GO:0001895];sensory perception of taste [GO:0050909]	extracellular region [GO:0005576];extracellular space [GO:0005615]	chloride ion binding [GO:0031404];cysteine-type endopeptidase inhibitor activity [GO:0004869];signaling receptor binding [GO:0005102];small molecule binding [GO:0036094];zinc ion binding [GO:0008270]	TISSUE SPECIFICITY: Mainly expressed in lachrymal and salivary glands. Also expressed in the prostate.	3D-structure;Direct protein sequencing;Disulfide bond;Reference proteome;Secreted;Sensory transduction;Signal;Taste;Transport	Calycin superfamily;Lipocalin family	PMFA|TLC|TP|VEGP	176	19.25	5.23	-0.240909	+	+	+	+	18	23	1.17554e+09	8.94553e+06	81972768	65838235
Q9NSD9	Phenylalanine--tRNA ligase beta subunit (EC 6.1.1.20) (Phenylalanyl-tRNA synthetase beta subunit) (PheRS)	FARSB FARSLB FRSB HSPC173	SYFB_HUMAN	phenylalanyl-tRNA aminoacylation [GO:0006432];protein heterotetramerization [GO:0051290];translation [GO:0006412];tRNA aminoacylation for protein translation [GO:0006418]	cytoplasm [GO:0005737];cytosol [GO:0005829];membrane [GO:0016020];phenylalanine-tRNA ligase complex [GO:0009328]	ATP binding [GO:0005524];magnesium ion binding [GO:0000287];phenylalanine-tRNA ligase activity [GO:0004826];RNA binding [GO:0003723]	-	3D-structure;ATP-binding;Alternative splicing;Aminoacyl-tRNA synthetase;Cytoplasm;Disease variant;Ligase;Mental retardation;Neurodegeneration;Nucleotide-binding;Protein biosynthesis;Reference proteome	Phenylalanyl-tRNA synthetase beta subunit family;Type 2 subfamily	FARSLB|FRSB|HSPC173|PheHB|PheRS	589	66.11	6.39	-0.119355		+			4	4		22129.7
P09758	Tumor-associated calcium signal transducer 2 (Cell surface glycoprotein Trop-2) (Membrane component chromosome 1 surface marker 1) (Pancreatic carcinoma marker protein GA733-1)	TACSTD2 GA733-1 M1S1 TROP2	TACD2_HUMAN	negative regulation of branching involved in ureteric bud morphogenesis [GO:0090191];negative regulation of cell motility [GO:2000146];negative regulation of epithelial cell migration [GO:0010633];negative regulation of ruffle assembly [GO:1900028];negative regulation of stress fiber assembly [GO:0051497];negative regulation of substrate adhesion-dependent cell spreading [GO:1900025];positive reg…	basal plasma membrane [GO:0009925];cytosol [GO:0005829];extracellular exosome [GO:0070062];extracellular space [GO:0005615];integral component of membrane [GO:0016021];lateral plasma membrane [GO:0016328];membrane [GO:0016020];nucleus [GO:0005634]	-	TISSUE SPECIFICITY: Placenta, pancreatic carcinoma cell lines.	3D-structure;Amyloid;Amyloidosis;Corneal dystrophy;Disulfide bond;Glycoprotein;Membrane;Reference proteome;Sensory transduction;Signal;Transmembrane;Transmembrane helix;Tumor antigen;Vision	EPCAM family	EGP-1|EGP1|GA733-1|GA7331|GP50|M1S1|TROP2	323	35.71	8.98	-0.227864		+	+	+	10	10		498286	47412.4	16581.4
Q8TE68	Epidermal growth factor receptor kinase substrate 8-like protein 1 (EPS8-like protein 1) (Epidermal growth factor receptor pathway substrate 8-related protein 1) (EPS8-related protein 1)	EPS8L1 DRC3 EPS8R1 PP10566	ES8L1_HUMAN	positive regulation of ruffle assembly [GO:1900029];regulation of catalytic activity [GO:0050790];regulation of Rho protein signal transduction [GO:0035023];Rho protein signal transduction [GO:0007266]	cytosol [GO:0005829];extracellular exosome [GO:0070062];plasma membrane [GO:0005886];protein-containing complex [GO:0032991];ruffle membrane [GO:0032587]	actin binding [GO:0003779];cadherin binding [GO:0045296];T cell receptor binding [GO:0042608]	TISSUE SPECIFICITY: Detected in placenta. {ECO:0000269|PubMed:14565974}.	3D-structure;Alternative splicing;Coiled coil;Cytoplasm;Phosphoprotein;Reference proteome;SH3 domain	EPS8 family	DRC3|EPS8R1|PP10566	723	80.24	5.65	-0.673859		+	+	+	7	7		29551.9	9573.77	985.598
Q8N1G4	Leucine-rich repeat-containing protein 47	LRRC47 KIAA1185	LRC47_HUMAN	-	-	phenylalanine-tRNA ligase activity [GO:0004826];RNA binding [GO:0003723]	-	3D-structure;Acetylation;Coiled coil;Direct protein sequencing;Leucine-rich repeat;Phosphoprotein;Reference proteome;Repeat	-	-	583	63.47	8.33	-0.396055		+	+	+	10	10		14629.5	9813.42	442.64
Q9Y490	Talin-1	TLN1 KIAA1027 TLN	TLN1_HUMAN	cell-cell adhesion [GO:0098609];cell-cell junction assembly [GO:0007043];cell-substrate junction assembly [GO:0007044];cortical actin cytoskeleton organization [GO:0030866];integrin activation [GO:0033622];integrin-mediated signaling pathway [GO:0007229];IRE1-mediated unfolded protein response [GO:0036498];muscle contraction [GO:0006936];platelet aggregation [GO:0070527];platelet degranulation [G…	adherens junction [GO:0005912];cell surface [GO:0009986];cytoskeleton [GO:0005856];cytosol [GO:0005829];extracellular exosome [GO:0070062];extracellular region [GO:0005576];focal adhesion [GO:0005925];plasma membrane [GO:0005886];ruffle [GO:0001726];ruffle membrane [GO:0032587]	actin filament binding [GO:0051015];cadherin binding [GO:0045296];integrin binding [GO:0005178];LIM domain binding [GO:0030274];phosphatidylinositol binding [GO:0035091];phosphatidylserine binding [GO:0001786];structural constituent of cytoskeleton [GO:0005200];vinculin binding [GO:0017166]	-	3D-structure;Acetylation;Cell junction;Cell membrane;Cell projection;Cytoplasm;Cytoskeleton;Direct protein sequencing;Host-virus interaction;Membrane;Phosphoprotein;Reference proteome	-	ILWEQ|TLN	2541	269.73	5.67	-0.240378		+	+	+	26	30		4563.73	2273.84	18755.2
Q15785	Mitochondrial import receptor subunit TOM34 (hTom34) (Translocase of outer membrane 34 kDa subunit)	TOMM34 URCC3	TOM34_HUMAN	protein targeting to mitochondrion [GO:0006626]	cytosol [GO:0005829];integral component of membrane [GO:0016021];intracellular membrane-bounded organelle [GO:0043231];membrane [GO:0016020];mitochondrial outer membrane [GO:0005741];mitochondrion [GO:0005739];nucleus [GO:0005634]	heat shock protein binding [GO:0031072]	TISSUE SPECIFICITY: Ubiquitous.	Chaperone;Cytoplasm;Isopeptide bond;Membrane;Mitochondrion;Mitochondrion outer membrane;Phosphoprotein;Reference proteome;Repeat;TPR repeat;Ubl conjugation	Tom34 family	HTOM34P|TOM34|URCC3	309	34.56	9.24	-0.609385		+			1	1		1915.52
Q9BQ69	ADP-ribose glycohydrolase MACROD1 (MACRO domain-containing protein 1) (O-acetyl-ADP-ribose deacetylase MACROD1) (EC 3.1.1.106) (Protein LRP16) ([Protein ADP-ribosylaspartate] hydrolase MACROD1) (EC 3.2.2.-) ([Protein ADP-ribosylglutamate] hydrolase MACROD1) (EC 3.2.2.-)	MACROD1 LRP16	MACD1_HUMAN	cellular response to DNA damage stimulus [GO:0006974];peptidyl-glutamate ADP-deribosylation [GO:0140291];protein de-ADP-ribosylation [GO:0051725];purine nucleoside metabolic process [GO:0042278]	nucleoplasm [GO:0005654];nucleus [GO:0005634]	ADP-ribosylglutamate hydrolase activity [GO:0140293];deacetylase activity [GO:0019213];hydrolase activity, acting on glycosyl bonds [GO:0016798]	-	3D-structure;Acetylation;Chromosomal rearrangement;DNA damage;Hydrolase;Isopeptide bond;Nucleus;Reference proteome;Ubl conjugation	-	LRP16	325	35.5	9.85	-0.186462		+	+		1	1		344.863	28187.9
O75369	Filamin-B (FLN-B) (ABP-278) (ABP-280 homolog) (Actin-binding-like protein) (Beta-filamin) (Filamin homolog 1) (Fh1) (Filamin-3) (Thyroid autoantigen) (Truncated actin-binding protein) (Truncated ABP)	FLNB FLN1L FLN3 TABP TAP	FLNB_HUMAN	actin cytoskeleton organization [GO:0030036];cell differentiation [GO:0030154];muscle organ development [GO:0007517];signal transduction [GO:0007165]	actin cytoskeleton [GO:0015629];cell cortex [GO:0005938];cytoplasm [GO:0005737];cytosol [GO:0005829];extracellular exosome [GO:0070062];focal adhesion [GO:0005925];integral component of membrane [GO:0016021];neuronal cell body [GO:0043025];neuron projection [GO:0043005];nucleus [GO:0005634];plasma membrane [GO:0005886];Z disc [GO:0030018]	actin binding [GO:0003779];cadherin binding [GO:0045296];identical protein binding [GO:0042802];RNA binding [GO:0003723]	TISSUE SPECIFICITY: Ubiquitous. Isoform 1 and isoform 2 are expressed in placenta, bone marrow, brain, umbilical vein endothelial cells (HUVEC), retina and skeletal muscle. Isoform 1 is predominantly expressed in prostate, uterus, liver, thyroid, stomach, lymph node, small intestine, spleen, skeletal muscle, kidney, placenta, pancreas, heart, lung, platelets, endothelial cells, megakaryocytic and…	3D-structure;Acetylation;Actin-binding;Alternative splicing;Cytoplasm;Cytoskeleton;Developmental protein;Differentiation;Disease variant;Dwarfism;Isopeptide bond;Myogenesis;Phosphoprotein;Reference proteome;Repeat;Ubl conjugation	Filamin family	ABP-278|ABP-280|AOI|FH1|FLN-B|FLN1L|LRS1|SCT|TABP|TAP	2602	278.13	5.32	-0.292621		+	+	+	42	44		5.52255e+06	93741.7	51675
P01833	Polymeric immunoglobulin receptor (PIgR) (Poly-Ig receptor) (Hepatocellular carcinoma-associated protein TB6) [Cleaved into: Secretory component]	PIGR	PIGR_HUMAN	detection of chemical stimulus involved in sensory perception of bitter taste [GO:0001580];epidermal growth factor receptor signaling pathway [GO:0007173];Fc receptor signaling pathway [GO:0038093];immunoglobulin transcytosis in epithelial cells mediated by polymeric immunoglobulin receptor [GO:0002415];neutrophil degranulation [GO:0043312];receptor clustering [GO:0043113];retina homeostasis [GO:…	azurophil granule membrane [GO:0035577];extracellular exosome [GO:0070062];extracellular space [GO:0005615];integral component of plasma membrane [GO:0005887];plasma membrane [GO:0005886];receptor complex [GO:0043235];secretory IgA immunoglobulin complex [GO:0071751]	polymeric immunoglobulin receptor activity [GO:0001792];transmembrane signaling receptor activity [GO:0004888]	-	3D-structure;Cell membrane;Direct protein sequencing;Disulfide bond;Glycoprotein;Immunoglobulin domain;Membrane;Phosphoprotein;Reference proteome;Repeat;Secreted;Signal;Transmembrane;Transmembrane helix	-	-	764	83.27	5.4	-0.340707	+	+	+	+	41	41	646582	5.32895e+07	599327	151265241
P26641	Elongation factor 1-gamma (EF-1-gamma) (eEF-1B gamma)	EEF1G EF1G PRO1608	EF1G_HUMAN	glutathione metabolic process [GO:0006749];response to virus [GO:0009615];translational elongation [GO:0006414]	cytoplasm [GO:0005737];cytosol [GO:0005829];extracellular exosome [GO:0070062];membrane [GO:0016020];nucleus [GO:0005634]	cadherin binding [GO:0045296];translation elongation factor activity [GO:0003746]	TISSUE SPECIFICITY: Highly expressed in pancreatic tumor tissue and to a lesser extent in normal kidney, intestine, pancreas, stomach, lung, brain, spleen and liver.	3D-structure;Acetylation;Alternative splicing;Direct protein sequencing;Elongation factor;Isopeptide bond;Protein biosynthesis;Reference proteome;Ubl conjugation	-	EF1G|GIG35	437	50.11	6.23	-0.480778		+	+	+	11	11		798223	45577.3	77953.9
P05386	60S acidic ribosomal protein P1 (Large ribosomal subunit protein P1)	RPLP1 RRP1	RLA1_HUMAN	cytoplasmic translation [GO:0002181];nuclear-transcribed mRNA catabolic process, nonsense-mediated decay [GO:0000184];rRNA processing [GO:0006364];SRP-dependent cotranslational protein targeting to membrane [GO:0006614];translation [GO:0006412];translational elongation [GO:0006414];translational initiation [GO:0006413];viral transcription [GO:0019083]	cytosol [GO:0005829];cytosolic large ribosomal subunit [GO:0022625];cytosolic ribosome [GO:0022626];focal adhesion [GO:0005925]	protein kinase activator activity [GO:0030295];ribonucleoprotein complex binding [GO:0043021];structural constituent of ribosome [GO:0003735]	-	3D-structure;Acetylation;Alternative splicing;Phosphoprotein;Reference proteome;Ribonucleoprotein;Ribosomal protein	Eukaryotic ribosomal protein P1/P2 family	LP1|P1|RPP1	114	11.51	3.93	0.109649		+			1	1		487883
P98160	Basement membrane-specific heparan sulfate proteoglycan core protein (HSPG) (Perlecan) (PLC) [Cleaved into: Endorepellin;LG3 peptide]	HSPG2	PGBM_HUMAN	amyloid fibril formation [GO:1990000];angiogenesis [GO:0001525];animal organ morphogenesis [GO:0009887];brain development [GO:0007420];cell differentiation [GO:0030154];circulatory system development [GO:0072359];extracellular matrix organization [GO:0030198];glycosaminoglycan biosynthetic process [GO:0006024];glycosaminoglycan catabolic process [GO:0006027];inflammatory response [GO:0006954];lip…	basement membrane [GO:0005604];collagen-containing extracellular matrix [GO:0062023];extracellular exosome [GO:0070062];extracellular region [GO:0005576];extracellular space [GO:0005615];focal adhesion [GO:0005925];Golgi lumen [GO:0005796];lysosomal lumen [GO:0043202];plasma membrane [GO:0005886];plasma membrane protein complex [GO:0098797]	amyloid-beta binding [GO:0001540];calcium ion binding [GO:0005509];extracellular matrix structural constituent conferring compression resistance [GO:0030021];integrin binding [GO:0005178];low-density lipoprotein particle receptor binding [GO:0050750];protein C-terminus binding [GO:0008022]	TISSUE SPECIFICITY: Found in the basement membranes.	3D-structure;Angiogenesis;Basement membrane;Calcium;Direct protein sequencing;Disease variant;Disulfide bond;EGF-like domain;Extracellular matrix;Glycoprotein;Heparan sulfate;Immunoglobulin domain;Laminin EGF-like domain;Metal-binding;Proteoglycan;Reference proteome;Repeat;Secreted;Signal	-	HSPG|PLC|PRCAN|SJA|SJS|SJS1	4391	468.77	6.04	-0.294352	+	+	+	+	114	114	57718.6	8.13218e+06	917277	876127
Q9H0N5	Pterin-4-alpha-carbinolamine dehydratase 2 (PHS 2) (EC 4.2.1.96) (4-alpha-hydroxy-tetrahydropterin dehydratase 2) (DcoH-like protein DCoHm) (Dimerization cofactor of hepatocyte nuclear factor 1 from muscle) (HNF-1-alpha dimerization cofactor)	PCBD2 DCOH2 DCOHM	PHS2_HUMAN	positive regulation of transcription, DNA-templated [GO:0045893];tetrahydrobiopterin biosynthetic process [GO:0006729]	nucleus [GO:0005634]	4-alpha-hydroxytetrahydrobiopterin dehydratase activity [GO:0008124];identical protein binding [GO:0042802];phenylalanine 4-monooxygenase activity [GO:0004505]	-	3D-structure;Acetylation;Lyase;Reference proteome;Tetrahydrobiopterin biosynthesis	Pterin-4-alpha-carbinolamine dehydratase family	DCOH2|DCOHM|PHS2	130	14.36	9.47	-0.163846		+			2	2		24314.7
P78371	T-complex protein 1 subunit beta (TCP-1-beta) (CCT-beta)	CCT2 99D8.1 CCTB	TCPB_HUMAN	binding of sperm to zona pellucida [GO:0007339];chaperone-mediated protein complex assembly [GO:0051131];chaperone mediated protein folding independent of cofactor [GO:0051086];neutrophil degranulation [GO:0043312];positive regulation of establishment of protein localization to telomere [GO:1904851];positive regulation of protein localization to Cajal body [GO:1904871];positive regulation of telo…	azurophil granule lumen [GO:0035578];cell body [GO:0044297];chaperonin-containing T-complex [GO:0005832];cytosol [GO:0005829];extracellular exosome [GO:0070062];extracellular region [GO:0005576];microtubule [GO:0005874];zona pellucida receptor complex [GO:0002199]	ATPase activity [GO:0016887];ATP binding [GO:0005524];protein folding chaperone [GO:0044183];ubiquitin protein ligase binding [GO:0031625];unfolded protein binding [GO:0051082]	-	3D-structure;ATP-binding;Acetylation;Alternative splicing;Chaperone;Cytoplasm;Direct protein sequencing;Isopeptide bond;Nucleotide-binding;Phosphoprotein;Reference proteome;Ubl conjugation	TCP-1 chaperonin family	99D8.1|CCT-beta|CCTB|HEL-S-100n|PRO1633|TCP-1-beta	535	57.48	5.98	-0.0147664		+	+	+	13	13		154272	66529.1	138393
Q7Z6B0	Coiled-coil domain-containing protein 91 (GGA-binding partner) (p56 accessory protein)	CCDC91 GGABP HSD8	CCD91_HUMAN	Golgi to lysosome transport [GO:0090160];protein transport [GO:0015031]	cytosol [GO:0005829];Golgi apparatus [GO:0005794];membrane [GO:0016020];nucleoplasm [GO:0005654];trans-Golgi network [GO:0005802]	identical protein binding [GO:0042802]	TISSUE SPECIFICITY: Widely expressed. {ECO:0000269|PubMed:12808037}.	3D-structure;Alternative splicing;Coiled coil;Golgi apparatus;Membrane;Phosphoprotein;Protein transport;Reference proteome;Transport	-	HSD8|p56	441	49.96	4.8	-0.717914		+			1	1		1576.89
P35232	Prohibitin	PHB PHB1	PHB_HUMAN	activation of phospholipase C activity [GO:0007202];activation of protein kinase C activity [GO:1990051];animal organ regeneration [GO:0031100];antiviral innate immune response [GO:0140374];B cell activation [GO:0042113];CD40 signaling pathway [GO:0023035];cellular response to interleukin-6 [GO:0071354];DNA biosynthetic process [GO:0071897];histone deacetylation [GO:0016575];mitochondrial calcium…	cell surface [GO:0009986];cytoplasm [GO:0005737];early endosome [GO:0005769];extracellular exosome [GO:0070062];extrinsic component of mitochondrial outer membrane [GO:0031315];extrinsic component of presynaptic active zone membrane [GO:0098891];GABA-ergic synapse [GO:0098982];glutamatergic synapse [GO:0098978];integral component of plasma membrane [GO:0005887];membrane [GO:0016020];mitochondrial…	complement component C3a binding [GO:0001850];complement component C3b binding [GO:0001851];enzyme binding [GO:0019899];histone deacetylase binding [GO:0042826];proteinase activated receptor binding [GO:0031871];protein C-terminus binding [GO:0008022];protein heterodimerization activity [GO:0046982];transcription corepressor activity [GO:0003714]	TISSUE SPECIFICITY: Widely expressed in different tissues.	3D-structure;Acetylation;Alternative splicing;Cell membrane;Coiled coil;Cytoplasm;DNA synthesis;Direct protein sequencing;Host-virus interaction;Membrane;Mitochondrion;Mitochondrion inner membrane;Nucleus;Phosphoprotein;Proto-oncogene;Reference proteome	Prohibitin family	HEL-215|HEL-S-54e|PHB1	272	29.8	5.4	0.0242647		+		+	9	9		57857.7		7731.46
Q7Z406	Myosin-14 (Myosin heavy chain 14) (Myosin heavy chain, non-muscle IIc) (Non-muscle myosin heavy chain IIc) (NMHC II-C)	MYH14 KIAA2034 FP17425	MYH14_HUMAN	actin filament-based movement [GO:0030048];actomyosin structure organization [GO:0031032];mitochondrion morphogenesis [GO:0070584];neuronal action potential [GO:0019228];regulation of cell shape [GO:0008360];sensory perception of sound [GO:0007605];skeletal muscle contraction [GO:0003009];skeletal muscle tissue development [GO:0007519];vocalization behavior [GO:0071625]	actomyosin [GO:0042641];brush border [GO:0005903];cytosol [GO:0005829];extracellular exosome [GO:0070062];growth cone [GO:0030426];membrane [GO:0016020];myosin II complex [GO:0016460];myosin II filament [GO:0097513];stress fiber [GO:0001725]	actin-dependent ATPase activity [GO:0030898];actin filament binding [GO:0051015];ATPase activity [GO:0016887];ATP binding [GO:0005524];calmodulin binding [GO:0005516];microfilament motor activity [GO:0000146]	TISSUE SPECIFICITY: High levels of expression are found in brain (highest in corpus callosum), heart, kidney, liver, lung, small intestine, colon and skeletal muscle. Expression is low in organs composed mainly of smooth muscle, such as aorta, uterus and urinary bladder. No detectable expression is found in thymus, spleen, placenta and lymphocytes. {ECO:0000269|PubMed:12909352, ECO:0000269|PubMed…	3D-structure;ATP-binding;Acetylation;Actin-binding;Alternative splicing;Calmodulin-binding;Cell shape;Coiled coil;Deafness;Direct protein sequencing;Disease variant;Motor protein;Myosin;Neuropathy;Non-syndromic deafness;Nucleotide-binding;Phosphoprotein;Reference proteome	TRAFAC class myosin-kinesin ATPase superfamily;Myosin family	DFNA4|DFNA4A|FP17425|MHC16|MYH17|NMHC II-C|NMHC-II-C|PNMHH|myosin	1995	227.84	5.34	-0.811228		+	+	+	80	94		1.48637e+07	1.94324e+06	2.32354e+06
O95436	Sodium-dependent phosphate transport protein 2B (Sodium-phosphate transport protein 2B) (Na(+)-dependent phosphate cotransporter 2B) (NaPi3b) (Sodium/phosphate cotransporter 2B) (Na(+)/Pi cotransporter 2B) (NaPi-2b) (Solute carrier family 34 member 2)	SLC34A2	NPT2B_HUMAN	cellular phosphate ion homeostasis [GO:0030643];cellular protein metabolic process [GO:0044267];in utero embryonic development [GO:0001701];phosphate ion transport [GO:0006817];response to estrogen [GO:0043627];sodium-dependent phosphate transport [GO:0044341]	apical plasma membrane [GO:0016324];brush border [GO:0005903];brush border membrane [GO:0031526];integral component of membrane [GO:0016021];integral component of plasma membrane [GO:0005887];plasma membrane [GO:0005886];vesicle [GO:0031982]	phosphate ion binding [GO:0042301];sodium:phosphate symporter activity [GO:0005436];sodium ion binding [GO:0031402]	TISSUE SPECIFICITY: Highly expressed in lung. Also detected in pancreas, kidney, small intestine, ovary, testis, prostate and mammary gland. In lung, it is found in alveolar type II cells but not in bronchiolar epithelium. {ECO:0000269|PubMed:10329428, ECO:0000269|PubMed:10610722}.	Alternative splicing;Disease variant;Disulfide bond;Glycoprotein;Ion transport;Membrane;Reference proteome;Sodium;Sodium transport;Symport;Transmembrane;Transmembrane helix;Transport	SLC34A transporter family	NAPI-3B|NAPI-IIb|NPTIIb	690	75.75	8.16	0.434493		+	+	+	11	11		186344	27944.1	23281.9
P19827	Inter-alpha-trypsin inhibitor heavy chain H1 (ITI heavy chain H1) (ITI-HC1) (Inter-alpha-inhibitor heavy chain 1) (Inter-alpha-trypsin inhibitor complex component III) (Serum-derived hyaluronan-associated protein) (SHAP)	ITIH1 IGHEP1	ITIH1_HUMAN	hyaluronan metabolic process [GO:0030212]	blood microparticle [GO:0072562];collagen-containing extracellular matrix [GO:0062023];extracellular exosome [GO:0070062];extracellular region [GO:0005576]	calcium ion binding [GO:0005509];serine-type endopeptidase inhibitor activity [GO:0004867]	-	3D-structure;Alternative splicing;Direct protein sequencing;Disulfide bond;Glycoprotein;Phosphoprotein;Protease inhibitor;Proteoglycan;Reference proteome;Secreted;Serine protease inhibitor;Signal	ITIH family	H1P|IATIH|IGHEP1|ITI-HC1|ITIH|SHAP	911	101.38	6.31	-0.281559		+	+	+	4	4		18181.3	17964.7	14874
Q6PCB7	Long-chain fatty acid transport protein 1 (FATP-1) (Fatty acid transport protein 1) (EC 6.2.1.15) (Solute carrier family 27 member 1)	SLC27A1 ACSVL5 FATP1	S27A1_HUMAN	adiponectin-activated signaling pathway [GO:0033211];biotin import across plasma membrane [GO:1905135];biotin transport [GO:0015878];cardiolipin biosynthetic process [GO:0032049];export across plasma membrane [GO:0140115];glucose import in response to insulin stimulus [GO:0044381];lipid transport across blood-brain barrier [GO:1990379];long-chain fatty acid import across plasma membrane [GO:00159…	basal plasma membrane [GO:0009925];endoplasmic reticulum [GO:0005783];integral component of plasma membrane [GO:0005887];membrane [GO:0016020];plasma membrane [GO:0005886]	arachidonate-CoA ligase activity [GO:0047676];biotin transmembrane transporter activity [GO:0015225];efflux transmembrane transporter activity [GO:0015562];fatty acid transmembrane transporter activity [GO:0015245];long-chain fatty acid-CoA ligase activity [GO:0004467];long-chain fatty acid transporter activity [GO:0005324];nucleotide binding [GO:0000166];oleate transmembrane transporter activity…	TISSUE SPECIFICITY: Highest levels of expression are detected in muscle and adipose tissue small, intermediate levels in small intestine, and barely detectable in liver. Expressed in brain gray matter (PubMed:21395585). {ECO:0000269|PubMed:10873384, ECO:0000269|PubMed:21395585}.	Alternative splicing;Cell membrane;Cytoplasm;Fatty acid metabolism;Ligase;Lipid metabolism;Lipid transport;Membrane;Nucleotide-binding;Reference proteome;Transmembrane;Transmembrane helix;Transport	ATP-dependent AMP-binding enzyme family	ACSVL5|FATP|FATP-1|FATP1	646	71.1	8.58	0.0534056		+			1	2		1466.77
Q9HC35	Echinoderm microtubule-associated protein-like 4 (EMAP-4) (Restrictedly overexpressed proliferation-associated protein) (Ropp 120)	EML4 C2orf2 EMAPL4	EMAL4_HUMAN	attachment of spindle microtubules to kinetochore [GO:0008608];cell division [GO:0051301];microtubule-based process [GO:0007017];microtubule cytoskeleton organization [GO:0000226];mitotic cell cycle [GO:0000278];mitotic metaphase plate congression [GO:0007080];mitotic spindle organization [GO:0007052]	cytoplasm [GO:0005737];cytosol [GO:0005829];membrane [GO:0016020];microtubule [GO:0005874];microtubule organizing center [GO:0005815];midbody [GO:0030496];mitotic spindle [GO:0072686]	alpha-tubulin binding [GO:0043014];beta-tubulin binding [GO:0048487];microtubule binding [GO:0008017]	-	3D-structure;Acetylation;Alternative splicing;Cell cycle;Cell division;Cytoplasm;Cytoskeleton;Direct protein sequencing;Microtubule;Mitosis;Phosphoprotein;Reference proteome;Repeat;WD repeat	WD repeat EMAP family	C2orf2|ELP120|EMAP-4|EMAPL4|ROPP120	981	108.9	5.93	-0.53843		+			8	8		753.957
P11766	Alcohol dehydrogenase class-3 (EC 1.1.1.1) (Alcohol dehydrogenase 5) (Alcohol dehydrogenase class chi chain) (Alcohol dehydrogenase class-III) (Glutathione-dependent formaldehyde dehydrogenase) (FALDH) (FDH) (GSH-FDH) (EC 1.1.1.-) (S-(hydroxymethyl)glutathione dehydrogenase) (EC 1.1.1.284)	ADH5 ADHX FDH	ADHX_HUMAN	ethanol oxidation [GO:0006069];fatty acid omega-oxidation [GO:0010430];formaldehyde catabolic process [GO:0046294];peptidyl-cysteine S-nitrosylation [GO:0018119];positive regulation of blood pressure [GO:0045777];respiratory system process [GO:0003016];response to lipopolysaccharide [GO:0032496];response to nitrosative stress [GO:0051409];response to redox state [GO:0051775];retinoid metabolic pr…	cytosol [GO:0005829];extracellular exosome [GO:0070062];mitochondrion [GO:0005739]	alcohol dehydrogenase activity, zinc-dependent [GO:0004024];electron transfer activity [GO:0009055];fatty acid binding [GO:0005504];formaldehyde dehydrogenase activity [GO:0018467];identical protein binding [GO:0042802];S-(hydroxymethyl)glutathione dehydrogenase activity [GO:0051903];S-(hydroxymethyl)glutathione dehydrogenase NAD activity [GO:0106322];S-(hydroxymethyl)glutathione dehydrogenase NA…	-	3D-structure;Acetylation;Cytoplasm;Direct protein sequencing;Metal-binding;NAD;Oxidoreductase;Phosphoprotein;Reference proteome;Zinc	Zinc-containing alcohol dehydrogenase family;Class-III subfamily	ADH-3|ADHX|FALDH|FDH|GSH-FDH|GSNOR	374	39.72	7.38	0.158021		+	+	+	11	11		1.66196e+06	258720	425885
P08727	Keratin, type I cytoskeletal 19 (Cytokeratin-19) (CK-19) (Keratin-19) (K19)	KRT19	K1C19_HUMAN	cell differentiation involved in embryonic placenta development [GO:0060706];cornification [GO:0070268];keratinization [GO:0031424];Notch signaling pathway [GO:0007219];response to estrogen [GO:0043627];sarcomere organization [GO:0045214];viral process [GO:0016032]	apicolateral plasma membrane [GO:0016327];cell periphery [GO:0071944];costamere [GO:0043034];cytosol [GO:0005829];dystrophin-associated glycoprotein complex [GO:0016010];extracellular exosome [GO:0070062];intermediate filament [GO:0005882];plasma membrane [GO:0005886];sarcolemma [GO:0042383];terminal web [GO:1990357];Z disc [GO:0030018]	protein-containing complex binding [GO:0044877];structural constituent of cytoskeleton [GO:0005200];structural constituent of muscle [GO:0008307]	TISSUE SPECIFICITY: Expressed in a defined zone of basal keratinocytes in the deep outer root sheath of hair follicles. Also observed in sweat gland and mammary gland ductal and secretory cells, bile ducts, gastrointestinal tract, bladder urothelium, oral epithelia, esophagus, ectocervical epithelium (at protein level). Expressed in epidermal basal cells, in nipple epidermis and a defined region …	Coiled coil;Direct protein sequencing;Host-virus interaction;Intermediate filament;Keratin;Methylation;Phosphoprotein;Reference proteome	Intermediate filament family	CK19|K19|K1CS	400	44.1	4.82	-0.5315	+	+	+	+	23	37	162752	3.75853e+07	468667	265765
Q9NRV9	Heme-binding protein 1 (p22HBP)	HEBP1 HBP	HEBP1_HUMAN	circadian rhythm [GO:0007623];G protein-coupled receptor signaling pathway [GO:0007186]	cytoplasm [GO:0005737];extracellular exosome [GO:0070062];extracellular region [GO:0005576]	heme binding [GO:0020037]	-	Cytoplasm;Reference proteome	HEBP family	HBP|HEBP	189	21.09	5.5	-0.480952		+	+	+	5	5		226388	372387	245326
Q13217	DnaJ homolog subfamily C member 3 (Endoplasmic reticulum DNA J domain-containing protein 6) (ER-resident protein ERdj6) (ERdj6) (Interferon-induced, double-stranded RNA-activated protein kinase inhibitor) (Protein kinase inhibitor of 58 kDa) (Protein kinase inhibitor p58)	DNAJC3 P58IPK PRKRI	DNJC3_HUMAN	cellular protein metabolic process [GO:0044267];cellular response to cold [GO:0070417];defense response to virus [GO:0051607];IRE1-mediated unfolded protein response [GO:0036498];negative regulation of apoptotic process [GO:0043066];negative regulation of endoplasmic reticulum stress-induced eIF2 alpha phosphorylation [GO:1903912];neutrophil degranulation [GO:0043312];positive regulation of trans…	azurophil granule lumen [GO:0035578];cytoplasm [GO:0005737];cytosol [GO:0005829];endoplasmic reticulum [GO:0005783];endoplasmic reticulum lumen [GO:0005788];extracellular exosome [GO:0070062];extracellular region [GO:0005576];extracellular vesicle [GO:1903561];membrane [GO:0016020];smooth endoplasmic reticulum [GO:0005790]	chaperone binding [GO:0051087];misfolded protein binding [GO:0051787];protein kinase binding [GO:0019901];protein kinase inhibitor activity [GO:0004860]	TISSUE SPECIFICITY: Widely expressed with high level in the pancreas and testis. Also expressed in cell lines with different levels. {ECO:0000269|PubMed:8666242}.	3D-structure;Antiviral defense;Chaperone;Deafness;Diabetes mellitus;Disulfide bond;Endoplasmic reticulum;Neurodegeneration;Neuropathy;Phosphoprotein;Reference proteome;Repeat;Repressor;Signal;Stress response;TPR repeat;Translation regulation;Unfolded protein response	-	ACPHD|ERdj6|HP58|P58|P58IPK|PRKRI	504	57.57	5.73	-0.678968	+	+	+	+	14	14	33499.2	968650	845252	523482
Q9H444	Charged multivesicular body protein 4b (Chromatin-modifying protein 4b) (CHMP4b) (SNF7 homolog associated with Alix 1) (SNF7-2) (hSnf7-2) (Vacuolar protein sorting-associated protein 32-2) (Vps32-2) (hVps32-2)	CHMP4B C20orf178 SHAX1	CHM4B_HUMAN	autophagy [GO:0006914];endosomal transport [GO:0016197];exit from mitosis [GO:0010458];late endosome to vacuole transport via multivesicular body sorting pathway [GO:0032511];macroautophagy [GO:0016236];maintenance of lens transparency [GO:0036438];membrane fission [GO:0090148];midbody abscission [GO:0061952];mitotic cytokinesis [GO:0000281];mitotic metaphase plate congression [GO:0007080];mitoti…	cytoplasm [GO:0005737];cytoplasmic side of plasma membrane [GO:0009898];cytosol [GO:0005829];endosome [GO:0005768];ESCRT III complex [GO:0000815];extracellular exosome [GO:0070062];late endosome membrane [GO:0031902];membrane coat [GO:0030117];midbody [GO:0030496];multivesicular body [GO:0005771];nuclear envelope [GO:0005635];nucleus [GO:0005634];vesicle [GO:0031982]	cadherin binding [GO:0045296];identical protein binding [GO:0042802];protein homodimerization activity [GO:0042803]	TISSUE SPECIFICITY: Widely expressed. Expressed at higher level in heart and skeletal muscle. Also expressed in brain, colon, thymus, spleen, kidney, liver, small intestine, placenta, lung and peripheral blood lymphocytes. {ECO:0000269|PubMed:14678797}.	3D-structure;Acetylation;Cataract;Coiled coil;Cytoplasm;Direct protein sequencing;Disease variant;Endosome;Host-virus interaction;Membrane;Nucleus;Phosphoprotein;Protein transport;Reference proteome;Transport;Ubl conjugation	SNF7 family	C20orf178|CHMP4A|CTPP3|CTRCT31|SNF7|SNF7-2|Shax1|VPS32B|Vps32-2|dJ553F4.4	224	24.95	4.53	-0.811607		+	+	+	4	6		86228.7	113572	23157.5
P62851	40S ribosomal protein S25 (Small ribosomal subunit protein eS25)	RPS25	RS25_HUMAN	cytoplasmic translation [GO:0002181];nuclear-transcribed mRNA catabolic process, nonsense-mediated decay [GO:0000184];ribosomal small subunit biogenesis [GO:0042274];rRNA processing [GO:0006364];SRP-dependent cotranslational protein targeting to membrane [GO:0006614];translation [GO:0006412];translational initiation [GO:0006413];viral transcription [GO:0019083]	cytosol [GO:0005829];cytosolic ribosome [GO:0022626];cytosolic small ribosomal subunit [GO:0022627];extracellular exosome [GO:0070062];nucleolus [GO:0005730];nucleoplasm [GO:0005654];nucleus [GO:0005634];postsynaptic density [GO:0014069];ribosome [GO:0005840];small ribosomal subunit [GO:0015935]	RNA binding [GO:0003723];structural constituent of ribosome [GO:0003735]	-	3D-structure;Acetylation;Direct protein sequencing;Reference proteome;Ribonucleoprotein;Ribosomal protein	Eukaryotic ribosomal protein eS25 family	S25	125	13.74	10.6	-0.8608		+	+	+	4	4		13638.2	315.597	13564.9
O95831	Apoptosis-inducing factor 1, mitochondrial (EC 1.6.99.-) (Programmed cell death protein 8)	AIFM1 AIF PDCD8	AIFM1_HUMAN	activation of cysteine-type endopeptidase activity involved in apoptotic process [GO:0006919];apoptotic process [GO:0006915];chromosome condensation [GO:0030261];intrinsic apoptotic signaling pathway in response to endoplasmic reticulum stress [GO:0070059];mitochondrial respiratory chain complex assembly [GO:0033108];mitochondrial respiratory chain complex I assembly [GO:0032981];neuron different…	cytosol [GO:0005829];mitochondrial inner membrane [GO:0005743];mitochondrial intermembrane space [GO:0005758];mitochondrion [GO:0005739];nucleus [GO:0005634];perinuclear region of cytoplasm [GO:0048471]	DNA binding [GO:0003677];FAD binding [GO:0071949];NAD(P)H oxidase H2O2-forming activity [GO:0016174];NADH dehydrogenase activity [GO:0003954];oxidoreductase activity, acting on NAD(P)H [GO:0016651];protein dimerization activity [GO:0046983]	TISSUE SPECIFICITY: Expressed in all tested tissues (PubMed:16644725). Detected in muscle and skin fibroblasts (at protein level) (PubMed:23217327). Expressed in osteoblasts (at protein level) (PubMed:28842795). {ECO:0000269|PubMed:16644725, ECO:0000269|PubMed:23217327, ECO:0000269|PubMed:28842795}.;TISSUE SPECIFICITY: [Isoform 3]: Brain specific. {ECO:0000269|PubMed:20111043}.;TISSUE SPECIFICITY…	3D-structure;Acetylation;Alternative splicing;Apoptosis;Charcot-Marie-Tooth disease;Cytoplasm;DNA-binding;Deafness;Direct protein sequencing;Disease variant;Dwarfism;FAD;Flavoprotein;Isopeptide bond;Membrane;Mental retardation;Mitochondrion;Mitochondrion inner membrane;NAD;Neurodegeneration;Neuropathy;Nucleus;Oxidoreductase;Phosphoprotein;Primary mitochondrial disease;Reference proteome;Transit p…	FAD-dependent oxidoreductase family	AIF|CMT2D|CMTX4|COWCK|COXPD6|NADMR|NAMSD|PDCD8	613	66.89	9.25	-0.268189		+		+	7	7		235597		6187.38
Q04637	Eukaryotic translation initiation factor 4 gamma 1 (eIF-4-gamma 1) (eIF-4G 1) (eIF-4G1) (p220)	EIF4G1 EIF4F EIF4G EIF4GI	IF4G1_HUMAN	behavioral fear response [GO:0001662];cap-dependent translational initiation [GO:0002191];cellular macromolecule biosynthetic process [GO:0034645];cellular response to nutrient levels [GO:0031669];developmental process [GO:0032502];energy homeostasis [GO:0097009];negative regulation of autophagy [GO:0010507];negative regulation of neuron death [GO:1901215];negative regulation of peptidyl-threonin…	cytoplasm [GO:0005737];cytoplasmic stress granule [GO:0010494];cytosol [GO:0005829];eukaryotic translation initiation factor 4F complex [GO:0016281];membrane [GO:0016020];nucleus [GO:0005634];polysome [GO:0005844]	ATP binding [GO:0005524];eukaryotic initiation factor 4E binding [GO:0008190];identical protein binding [GO:0042802];molecular adaptor activity [GO:0060090];mRNA binding [GO:0003729];RNA binding [GO:0003723];translation factor activity, RNA binding [GO:0008135];translation initiation factor activity [GO:0003743];translation initiation factor binding [GO:0031369]	-	3D-structure;Acetylation;Alternative initiation;Alternative splicing;Cytoplasm;Disease variant;Host-virus interaction;Initiation factor;Methylation;Neurodegeneration;Parkinson disease;Parkinsonism;Phosphoprotein;Protein biosynthesis;RNA-binding;Reference proteome;Translation regulation;Translational shunt	Eukaryotic initiation factor 4G family	EIF-4G1|EIF4F|EIF4G|EIF4GI|P220|PARK18	1599	175.47	5.04	-0.649906		+		+	12	12		423668		11832.6
P61201	COP9 signalosome complex subunit 2 (SGN2) (Signalosome subunit 2) (Alien homolog) (JAB1-containing signalosome subunit 2) (Thyroid receptor-interacting protein 15) (TR-interacting protein 15) (TRIP-15)	COPS2 CSN2 TRIP15	CSN2_HUMAN	inner cell mass cell proliferation [GO:0001833];negative regulation of nucleic acid-templated transcription [GO:1903507];negative regulation of transcription by RNA polymerase II [GO:0000122];neuron differentiation [GO:0030182];nucleotide-excision repair, DNA damage recognition [GO:0000715];post-translational protein modification [GO:0043687];protein deneddylation [GO:0000338];protein phosphoryla…	COP9 signalosome [GO:0008180];cytoplasm [GO:0005737];cytosol [GO:0005829];nucleoplasm [GO:0005654]	transcription corepressor activity [GO:0003714]	-	3D-structure;Alternative splicing;Cytoplasm;Direct protein sequencing;Nucleus;Phosphoprotein;Reference proteome;Signalosome	CSN2 family	ALIEN|CSN2|SGN2|TRIP15	443	51.59	5.17	-0.634763		+	+	+	1	1		124636	2171.25	29954.5
Q96GQ5	RUS family member 1	RUSF1 C16orf58	RUSF1_HUMAN	-	integral component of membrane [GO:0016021];membrane [GO:0016020]	-	-	Acetylation;Alternative splicing;Membrane;Phosphoprotein;Reference proteome;Transmembrane;Transmembrane helix	RUS1 family	RUS	468	51.01	6.49	0.0429487		+			1	1		267.47
Q9BS40	Latexin (Endogenous carboxypeptidase inhibitor) (ECI) (Protein MUM) (Tissue carboxypeptidase inhibitor) (TCI)	LXN	LXN_HUMAN	detection of temperature stimulus involved in sensory perception of pain [GO:0050965];inflammatory response [GO:0006954]	cytoplasm [GO:0005737];extracellular space [GO:0005615]	enzyme inhibitor activity [GO:0004857];heparin binding [GO:0008201];metalloendopeptidase inhibitor activity [GO:0008191]	TISSUE SPECIFICITY: Highly expressed in heart, prostate, ovary, kidney, pancreas, and colon, moderate or low in other tissues including brain. {ECO:0000269|PubMed:11455960}.	3D-structure;Acetylation;Cytoplasm;Heparin-binding;Inflammatory response;Metalloenzyme inhibitor;Metalloprotease inhibitor;Protease inhibitor;Reference proteome;Repeat	Protease inhibitor I47 (latexin) family	ECI|TCI	222	25.75	5.41	-0.593243		+	+	+	3	3		4273.19	2517.89	69786
Q96G03	Phosphoglucomutase-2 (PGM 2) (EC 5.4.2.2) (Glucose phosphomutase 2) (Phosphodeoxyribomutase) (Phosphopentomutase) (EC 5.4.2.7)	PGM2 MSTP006	PGM2_HUMAN	deoxyribose phosphate catabolic process [GO:0046386];galactose catabolic process [GO:0019388];glucose metabolic process [GO:0006006];glycogen biosynthetic process [GO:0005978];glycogen catabolic process [GO:0005980];neutrophil degranulation [GO:0043312];pentose-phosphate shunt [GO:0006098]	cytosol [GO:0005829];extracellular exosome [GO:0070062];extracellular region [GO:0005576];ficolin-1-rich granule lumen [GO:1904813];secretory granule lumen [GO:0034774]	magnesium ion binding [GO:0000287];phosphoglucomutase activity [GO:0004614];phosphopentomutase activity [GO:0008973]	-	Acetylation;Alternative splicing;Carbohydrate metabolism;Cytoplasm;Direct protein sequencing;Glucose metabolism;Isomerase;Magnesium;Metal-binding;Phosphoprotein;Reference proteome	Phosphohexose mutase family	MSTP006	612	68.27	6.26	-0.401961		+	+	+	11	11		43236	12369.5	49958.7
P14923	Junction plakoglobin (Catenin gamma) (Desmoplakin III) (Desmoplakin-3)	JUP CTNNG DP3	PLAK_HUMAN	adherens junction organization [GO:0034332];bundle of His cell-Purkinje myocyte adhesion involved in cell communication [GO:0086073];cell-cell adhesion [GO:0098609];cell migration [GO:0016477];cellular response to indole-3-methanol [GO:0071681];cornification [GO:0070268];desmosome assembly [GO:0002159];detection of mechanical stimulus [GO:0050982];endothelial cell-cell adhesion [GO:0071603];kerat…	actin cytoskeleton [GO:0015629];adherens junction [GO:0005912];apicolateral plasma membrane [GO:0016327];catenin complex [GO:0016342];cell-cell junction [GO:0005911];cornified envelope [GO:0001533];cytoplasm [GO:0005737];cytoplasmic side of plasma membrane [GO:0009898];cytoskeleton [GO:0005856];cytosol [GO:0005829];desmosome [GO:0030057];extracellular exosome [GO:0070062];extracellular region [GO…	alpha-catenin binding [GO:0045294];cadherin binding [GO:0045296];cell adhesion molecule binding [GO:0050839];cell adhesive protein binding involved in bundle of His cell-Purkinje myocyte communication [GO:0086083];cytoskeletal protein-membrane anchor activity [GO:0106006];nuclear hormone receptor binding [GO:0035257];protein-containing complex binding [GO:0044877];protein homodimerization activit…	-	3D-structure;Acetylation;Cardiomyopathy;Cell adhesion;Cell junction;Cytoplasm;Cytoskeleton;Direct protein sequencing;Disease variant;Glycoprotein;Membrane;Palmoplantar keratoderma;Phosphoprotein;Reference proteome;Repeat	Beta-catenin family	ARVD12|CTNNG|DP3|DPIII|PDGB|PKGB	745	81.73	5.68	-0.15745	+	+	+	+	12	12	23788.8	282279	6475.49	33852.5
Q13449	Limbic system-associated membrane protein (LSAMP) (IgLON family member 3)	LSAMP IGLON3 LAMP	LSAMP_HUMAN	cell adhesion [GO:0007155];nervous system development [GO:0007399]	anchored component of membrane [GO:0031225];cytosol [GO:0005829];extracellular region [GO:0005576];plasma membrane [GO:0005886]	-	TISSUE SPECIFICITY: Expressed on limbic neurons and fiber tracts as well as in single layers of the superior colliculus, spinal chord and cerebellum.	Cell adhesion;Cell membrane;Disulfide bond;GPI-anchor;Glycoprotein;Immunoglobulin domain;Lipoprotein;Membrane;Phosphoprotein;Reference proteome;Repeat;Signal	Immunoglobulin superfamily;IgLON family	IGLON3|LAMP	338	37.39	6.59	-0.278107	+		+	+	1	1	1184.75		7357.56	16991.9
P18206	Vinculin (Metavinculin) (MV)	VCL	VINC_HUMAN	adherens junction assembly [GO:0034333];apical junction assembly [GO:0043297];axon extension [GO:0048675];cell adhesion [GO:0007155];cell-matrix adhesion [GO:0007160];epithelial cell-cell adhesion [GO:0090136];lamellipodium assembly [GO:0030032];maintenance of blood-brain barrier [GO:0035633];morphogenesis of an epithelium [GO:0002009];muscle contraction [GO:0006936];negative regulation of cell m…	adherens junction [GO:0005912];brush border [GO:0005903];cell-cell contact zone [GO:0044291];cell-cell junction [GO:0005911];cell-substrate junction [GO:0030055];costamere [GO:0043034];cytoskeleton [GO:0005856];cytosol [GO:0005829];extracellular exosome [GO:0070062];extracellular region [GO:0005576];extracellular vesicle [GO:1903561];fascia adherens [GO:0005916];ficolin-1-rich granule lumen [GO:1…	actin binding [GO:0003779];alpha-catenin binding [GO:0045294];beta-catenin binding [GO:0008013];cadherin binding [GO:0045296];dystroglycan binding [GO:0002162];structural molecule activity [GO:0005198];ubiquitin protein ligase binding [GO:0031625]	TISSUE SPECIFICITY: Metavinculin is muscle-specific.	3D-structure;Acetylation;Actin-binding;Alternative splicing;Cardiomyopathy;Cell adhesion;Cell junction;Cell membrane;Cytoplasm;Cytoskeleton;Direct protein sequencing;Disease variant;Lipoprotein;Membrane;Palmitate;Phosphoprotein;Reference proteome;Repeat	Vinculin/alpha-catenin family	CMD1W|CMH15|HEL114|MV|MVCL	1134	123.78	5.31	-0.405467		+	+	+	41	41		129472	97852.8	12833.5
P25787	Proteasome subunit alpha type-2 (Macropain subunit C3) (Multicatalytic endopeptidase complex subunit C3) (Proteasome component C3)	PSMA2 HC3 PSC3	PSA2_HUMAN	anaphase-promoting complex-dependent catabolic process [GO:0031145];antigen processing and presentation of exogenous peptide antigen via MHC class I, TAP-dependent [GO:0002479];Fc-epsilon receptor signaling pathway [GO:0038095];interleukin-1-mediated signaling pathway [GO:0070498];MAPK cascade [GO:0000165];negative regulation of canonical Wnt signaling pathway [GO:0090090];negative regulation of …	cytoplasm [GO:0005737];cytosol [GO:0005829];extracellular exosome [GO:0070062];extracellular region [GO:0005576];ficolin-1-rich granule lumen [GO:1904813];nucleoplasm [GO:0005654];nucleus [GO:0005634];P-body [GO:0000932];proteasome complex [GO:0000502];proteasome core complex [GO:0005839];proteasome core complex, alpha-subunit complex [GO:0019773];secretory granule lumen [GO:0034774]	endopeptidase activity [GO:0004175]	-	3D-structure;Acetylation;Cytoplasm;Direct protein sequencing;Nucleus;Phosphoprotein;Proteasome;Reference proteome	Peptidase T1A family	HC3|MU|PMSA2|PSC2	234	25.9	7.2	-0.186325		+	+	+	4	4		46832.5	1291.47	2981.87
Q9P289	Serine/threonine-protein kinase 26 (EC 2.7.11.1) (MST3 and SOK1-related kinase) (Mammalian STE20-like protein kinase 4) (MST-4) (STE20-like kinase MST4) (Serine/threonine-protein kinase MASK)	STK26 MASK MST4	STK26_HUMAN	apoptotic process [GO:0006915];cellular response to starvation [GO:0009267];microvillus assembly [GO:0030033];negative regulation of cell migration [GO:0030336];protein autophosphorylation [GO:0046777];protein phosphorylation [GO:0006468];regulation of apoptotic process [GO:0042981];regulation of hydrogen peroxide-induced cell death [GO:1903205];response to hydrogen peroxide [GO:0042542]	apical plasma membrane [GO:0016324];cell periphery [GO:0071944];cytoplasm [GO:0005737];cytosol [GO:0005829];extracellular exosome [GO:0070062];Golgi apparatus [GO:0005794];Golgi-associated vesicle [GO:0005798];membrane [GO:0016020];perinuclear region of cytoplasm [GO:0048471];vesicle membrane [GO:0012506]	ATP binding [GO:0005524];identical protein binding [GO:0042802];magnesium ion binding [GO:0000287];protein homodimerization activity [GO:0042803];protein kinase activity [GO:0004672];protein serine kinase activity [GO:0106310];protein threonine kinase activity [GO:0106311]	-	3D-structure;ATP-binding;Acetylation;Alternative splicing;Apoptosis;Cytoplasm;Golgi apparatus;Kinase;Magnesium;Metal-binding;Nucleotide-binding;Phosphoprotein;Reference proteome;Serine/threonine-protein kinase;Transferase	Protein kinase superfamily;STE Ser/Thr protein kinase family;STE20 subfamily	MASK|MST4	416	46.52	4.94	-0.463221		+		+	4	6		437568		283.378
P07948	Tyrosine-protein kinase Lyn (EC 2.7.10.2) (Lck/Yes-related novel protein tyrosine kinase) (V-yes-1 Yamaguchi sarcoma viral related oncogene homolog) (p53Lyn) (p56Lyn)	LYN JTK8	LYN_HUMAN	adaptive immune response [GO:0002250];B cell homeostasis [GO:0001782];B cell receptor signaling pathway [GO:0050853];blood coagulation [GO:0007596];cell differentiation [GO:0030154];cellular response to DNA damage stimulus [GO:0006974];cellular response to extracellular stimulus [GO:0031668];cellular response to heat [GO:0034605];cellular response to retinoic acid [GO:0071300];dendritic cell diff…	adherens junction [GO:0005912];cytoplasm [GO:0005737];cytosol [GO:0005829];extracellular exosome [GO:0070062];extrinsic component of cytoplasmic side of plasma membrane [GO:0031234];glutamatergic synapse [GO:0098978];Golgi apparatus [GO:0005794];integrin alpha2-beta1 complex [GO:0034666];intracellular membrane-bounded organelle [GO:0043231];membrane raft [GO:0045121];mitochondrial crista [GO:0030…	ATP binding [GO:0005524];enzyme binding [GO:0019899];ephrin receptor binding [GO:0046875];gamma-tubulin binding [GO:0043015];glycosphingolipid binding [GO:0043208];integrin binding [GO:0005178];ion channel binding [GO:0044325];kinase activity [GO:0016301];non-membrane spanning protein tyrosine kinase activity [GO:0004715];phosphoprotein binding [GO:0051219];phosphorylation-dependent protein bindi…	TISSUE SPECIFICITY: Detected in monocytes (at protein level). Detected in placenta, and in fetal brain, lung, liver and kidney. Widely expressed in a variety of organs, tissues, and cell types such as epidermoid, hematopoietic, and neuronal cells. Expressed in primary neuroblastoma tumors. {ECO:0000269|PubMed:3561390, ECO:0000269|PubMed:8064233}.	3D-structure;ATP-binding;Adaptive immunity;Alternative splicing;Cell membrane;Cytoplasm;Golgi apparatus;Host-virus interaction;Immunity;Inflammatory response;Innate immunity;Kinase;Lipoprotein;Membrane;Myristate;Nucleotide-binding;Nucleus;Palmitate;Phosphoprotein;Proto-oncogene;Reference proteome;SH2 domain;SH3 domain;Transferase;Tyrosine-protein kinase;Ubl conjugation	Protein kinase superfamily;Tyr protein kinase family;SRC subfamily	JTK8|p53Lyn|p56Lyn	512	58.57	6.75	-0.50293		+			1	2		93418.8
Q9Y639	Neuroplastin (Stromal cell-derived receptor 1) (SDR-1)	NPTN SDFR1 SDR1	NPTN_HUMAN	axon guidance [GO:0007411];cellular calcium ion homeostasis [GO:0006874];dendrite self-avoidance [GO:0070593];excitatory synapse assembly [GO:1904861];homophilic cell adhesion via plasma membrane adhesion molecules [GO:0007156];long-term synaptic potentiation [GO:0060291];negative regulation of cytokine production [GO:0001818];positive regulation of cellular protein localization [GO:1903829];posi…	axon [GO:0030424];cell surface [GO:0009986];dendrite [GO:0030425];GABA-ergic synapse [GO:0098982];glutamatergic synapse [GO:0098978];immunological synapse [GO:0001772];inhibitory synapse [GO:0060077];integral component of postsynaptic density membrane [GO:0099061];integral component of presynaptic active zone membrane [GO:0099059];plasma membrane [GO:0005886];presynaptic membrane [GO:0042734];Sch…	cell adhesion molecule binding [GO:0050839];cell-cell adhesion mediator activity [GO:0098632];ion channel binding [GO:0044325];type 1 fibroblast growth factor receptor binding [GO:0005105]	TISSUE SPECIFICITY: Isoform 1 is ubiquitously expressed. Isoform 2 is expressed in brain cortex and cerebellum (at protein level). {ECO:0000269|PubMed:17196182, ECO:0000269|Ref.1}.	3D-structure;Alternative splicing;Cell adhesion;Cell junction;Cell membrane;Direct protein sequencing;Disulfide bond;Glycoprotein;Immunoglobulin domain;Membrane;Neurogenesis;Reference proteome;Repeat;Signal;Synapse;Transmembrane;Transmembrane helix	-	GP55|GP65|SDFR1|SDR1|np55|np65	398	44.38	7.99	-0.453266		+			3	3		48844.4
P31146	Coronin-1A (Coronin-like protein A) (Clipin-A) (Coronin-like protein p57) (Tryptophan aspartate-containing coat protein) (TACO)	CORO1A CORO1	COR1A_HUMAN	actin cytoskeleton organization [GO:0030036];actin filament organization [GO:0007015];calcium ion transport [GO:0006816];cell migration [GO:0016477];cell-substrate adhesion [GO:0031589];cellular response to interleukin-4 [GO:0071353];early endosome to recycling endosome transport [GO:0061502];homeostasis of number of cells within a tissue [GO:0048873];innate immune response [GO:0045087];leukocyte…	actin filament [GO:0005884];axon [GO:0030424];cell-cell junction [GO:0005911];cortical actin cytoskeleton [GO:0030864];cytoplasm [GO:0005737];cytosol [GO:0005829];early endosome [GO:0005769];extracellular exosome [GO:0070062];glutamatergic synapse [GO:0098978];immunological synapse [GO:0001772];lamellipodium [GO:0030027];membrane [GO:0016020];phagocytic cup [GO:0001891];phagocytic vesicle [GO:004…	actin binding [GO:0003779];actin filament binding [GO:0051015];actin monomer binding [GO:0003785];cytoskeletal protein binding [GO:0008092];myosin heavy chain binding [GO:0032036];phosphatidylinositol 3-kinase binding [GO:0043548];protein C-terminus binding [GO:0008022];protein homodimerization activity [GO:0042803];RNA binding [GO:0003723]	TISSUE SPECIFICITY: Expressed in brain, thymus, spleen, bone marrow and lymph node. Low in lung and gut.	Acetylation;Actin-binding;Coiled coil;Cytoplasm;Cytoplasmic vesicle;Cytoskeleton;Direct protein sequencing;Disease variant;Membrane;Phosphoprotein;Reference proteome;Repeat;Ubl conjugation;WD repeat	WD repeat coronin family	CLABP|CLIPINA|HCORO1|IMD8|TACO|p57	461	51.02	6.24	-0.319306	+	+	+	+	13	15	18432.4	275454	138192	462116
Q15181	Inorganic pyrophosphatase (EC 3.6.1.1) (Pyrophosphate phospho-hydrolase) (PPase)	PPA1 IOPPP PP	IPYR_HUMAN	diphosphate metabolic process [GO:0071344];phosphate-containing compound metabolic process [GO:0006796];tRNA aminoacylation for protein translation [GO:0006418]	cytoplasm [GO:0005737];cytosol [GO:0005829];extracellular exosome [GO:0070062]	inorganic diphosphatase activity [GO:0004427];magnesium ion binding [GO:0000287]	TISSUE SPECIFICITY: Expressed ubiquitously. {ECO:0000269|PubMed:10542310}.	3D-structure;Acetylation;Cytoplasm;Direct protein sequencing;Hydrolase;Magnesium;Metal-binding;Phosphoprotein;Reference proteome	PPase family	HEL-S-66p|IOPPP|PP|PP1|SID6-8061	289	32.66	5.4	-0.516263		+	+	+	9	9		1.18978e+06	4157.12	1756.73
O00391	Sulfhydryl oxidase 1 (hQSOX) (EC 1.8.3.2) (Quiescin Q6)	QSOX1 QSCN6 UNQ2520/PRO6013	QSOX1_HUMAN	cellular protein metabolic process [GO:0044267];extracellular matrix assembly [GO:0085029];negative regulation of macroautophagy [GO:0016242];neutrophil degranulation [GO:0043312];platelet degranulation [GO:0002576];post-translational protein modification [GO:0043687];protein folding [GO:0006457]	endoplasmic reticulum lumen [GO:0005788];extracellular exosome [GO:0070062];extracellular region [GO:0005576];extracellular space [GO:0005615];Golgi apparatus [GO:0005794];Golgi membrane [GO:0000139];integral component of Golgi membrane [GO:0030173];intercellular bridge [GO:0045171];intracellular membrane-bounded organelle [GO:0043231];platelet alpha granule lumen [GO:0031093];specific granule lu…	FAD binding [GO:0071949];flavin-linked sulfhydryl oxidase activity [GO:0016971];protein disulfide isomerase activity [GO:0003756]	TISSUE SPECIFICITY: Expressed in heart, placenta, lung, liver, skeletal muscle, pancreas and very weakly in brain and kidney. {ECO:0000269|PubMed:10708601, ECO:0000269|Ref.8}.	3D-structure;Alternative splicing;Disulfide bond;FAD;Flavoprotein;Glycoprotein;Golgi apparatus;Membrane;Oxidoreductase;Phosphoprotein;Reference proteome;Secreted;Signal;Transmembrane;Transmembrane helix	Quiescin-sulfhydryl oxidase (QSOX) family	Q6|QSCN6	747	82.57	9.1	-0.191432	+	+	+	+	11	11	152347	53922.4	32459.1	41679.6
P06737	Glycogen phosphorylase, liver form (EC 2.4.1.1)	PYGL	PYGL_HUMAN	5-phosphoribose 1-diphosphate biosynthetic process [GO:0006015];glucose homeostasis [GO:0042593];glycogen catabolic process [GO:0005980];glycogen metabolic process [GO:0005977];necroptotic process [GO:0070266];neutrophil degranulation [GO:0043312];response to bacterium [GO:0009617]	cytoplasm [GO:0005737];cytosol [GO:0005829];extracellular exosome [GO:0070062];extracellular region [GO:0005576];ficolin-1-rich granule lumen [GO:1904813];secretory granule lumen [GO:0034774]	AMP binding [GO:0016208];ATP binding [GO:0005524];bile acid binding [GO:0032052];glucose binding [GO:0005536];glycogen phosphorylase activity [GO:0008184];identical protein binding [GO:0042802];linear malto-oligosaccharide phosphorylase activity [GO:0102250];purine nucleobase binding [GO:0002060];pyridoxal phosphate binding [GO:0030170];SHG alpha-glucan phosphorylase activity [GO:0102499];vitamin…	-	3D-structure;Acetylation;Allosteric enzyme;Alternative splicing;Carbohydrate metabolism;Disease variant;Glycogen metabolism;Glycogen storage disease;Glycosyltransferase;Nucleotide-binding;Phosphoprotein;Pyridoxal phosphate;Reference proteome;Transferase	Glycogen phosphorylase family	GSD6	847	97.14	6.73	-0.323259		+	+	+	20	25		128224	624.84	191486
P54619	5'-AMP-activated protein kinase subunit gamma-1 (AMPK gamma1) (AMPK subunit gamma-1) (AMPKg)	PRKAG1	AAKG1_HUMAN	cell cycle arrest [GO:0007050];cellular response to glucose starvation [GO:0042149];fatty acid biosynthetic process [GO:0006633];import into nucleus [GO:0051170];macroautophagy [GO:0016236];positive regulation of gene expression [GO:0010628];positive regulation of protein kinase activity [GO:0045860];protein phosphorylation [GO:0006468];regulation of catalytic activity [GO:0050790];regulation of …	cytoplasm [GO:0005737];cytosol [GO:0005829];membrane [GO:0016020];nucleoplasm [GO:0005654];nucleotide-activated protein kinase complex [GO:0031588];nucleus [GO:0005634]	ADP binding [GO:0043531];AMP binding [GO:0016208];ATP binding [GO:0005524];cAMP-dependent protein kinase activity [GO:0004691];cAMP-dependent protein kinase regulator activity [GO:0008603];protein kinase activity [GO:0004672];protein kinase binding [GO:0019901];protein kinase regulator activity [GO:0019887]	-	3D-structure;ATP-binding;Alternative splicing;CBS domain;Direct protein sequencing;Fatty acid biosynthesis;Fatty acid metabolism;Lipid biosynthesis;Lipid metabolism;Nucleotide-binding;Phosphoprotein;Reference proteome;Repeat	5'-AMP-activated protein kinase gamma subunit family	AMPKG	331	37.57	6.45	-0.0160121		+			3	5		3353.87
P0DOY3	Immunoglobulin lambda constant 3 (Ig lambda chain C region DOT) (Ig lambda chain C region NEWM) (Ig lambda-3 chain C regions)	IGLC3	IGLC3_HUMAN	B cell receptor signaling pathway [GO:0050853];complement activation [GO:0006956];complement activation, classical pathway [GO:0006958];defense response to bacterium [GO:0042742];Fc-epsilon receptor signaling pathway [GO:0038095];Fc-gamma receptor signaling pathway involved in phagocytosis [GO:0038096];innate immune response [GO:0045087];leukocyte migration [GO:0050900];negative regulation of inf…	blood microparticle [GO:0072562];external side of plasma membrane [GO:0009897];extracellular exosome [GO:0070062];extracellular region [GO:0005576];extracellular space [GO:0005615];immunoglobulin complex, circulating [GO:0042571];plasma membrane [GO:0005886]	antigen binding [GO:0003823];immunoglobulin receptor binding [GO:0034987]	-	3D-structure;Adaptive immunity;Bence-Jones protein;Cell membrane;Direct protein sequencing;Disulfide bond;Immunity;Immunoglobulin;Immunoglobulin domain;Membrane;Reference proteome;Secreted	-	-	106	11.26	7.01	-0.438679	+	+	+	+	0	5	2.75244e+07	4.62459e+07	3.32466e+07	8.19655e+06
Q9BRP8	Partner of Y14 and mago (PYM homolog 1 exon junction complex-associated factor) (Protein wibg homolog)	PYM1 PYM WIBG	PYM1_HUMAN	exon-exon junction complex disassembly [GO:1903259];nuclear-transcribed mRNA catabolic process, nonsense-mediated decay [GO:0000184];positive regulation of translation [GO:0045727]	cell junction [GO:0030054];cytoplasm [GO:0005737];cytosol [GO:0005829];exon-exon junction complex [GO:0035145];nucleolus [GO:0005730];nucleoplasm [GO:0005654]	ribosome binding [GO:0043022];RNA binding [GO:0003723]	-	Acetylation;Alternative splicing;Coiled coil;Cytoplasm;Nonsense-mediated mRNA decay;Nucleus;Phosphoprotein;RNA-binding;Reference proteome;Translation regulation	Pym family	PYM	204	22.65	9.9	-1.11569		+			1	1		133325
P11274	Breakpoint cluster region protein (EC 2.7.11.1) (Renal carcinoma antigen NY-REN-26)	BCR BCR1 D22S11	BCR_HUMAN	activation of GTPase activity [GO:0090630];focal adhesion assembly [GO:0048041];keratinocyte differentiation [GO:0030216];modulation of chemical synaptic transmission [GO:0050804];platelet-derived growth factor receptor signaling pathway [GO:0048008];protein autophosphorylation [GO:0046777];protein phosphorylation [GO:0006468];regulation of Rho protein signal transduction [GO:0035023];regulation …	axon [GO:0030424];cytosol [GO:0005829];dendritic spine [GO:0043197];extracellular exosome [GO:0070062];glutamatergic synapse [GO:0098978];membrane [GO:0016020];postsynaptic density, intracellular component [GO:0099092];protein-containing complex [GO:0032991];Schaffer collateral - CA1 synapse [GO:0098685]	ATP binding [GO:0005524];enzyme binding [GO:0019899];GTPase activator activity [GO:0005096];guanyl-nucleotide exchange factor activity [GO:0005085];protein serine/threonine kinase activity [GO:0004674];protein serine kinase activity [GO:0106310];protein threonine kinase activity [GO:0106311]	-	3D-structure;ATP-binding;Acetylation;Alternative splicing;Cell junction;Cell projection;Chromosomal rearrangement;GTPase activation;Guanine-nucleotide releasing factor;Kinase;Methylation;Nucleotide-binding;Phosphoprotein;Proto-oncogene;Reference proteome;Serine/threonine-protein kinase;Synapse;Transferase	-	ALL|BCR1|CML|D22S11|D22S662|PHL	1271	142.8	6.61	-0.625806		+			1	1		3273.66
P37837	Transaldolase (EC 2.2.1.2)	TALDO1 TAL TALDO TALDOR	TALDO_HUMAN	carbohydrate metabolic process [GO:0005975];fructose 6-phosphate metabolic process [GO:0006002];glyceraldehyde-3-phosphate metabolic process [GO:0019682];interleukin-12-mediated signaling pathway [GO:0035722];pentose-phosphate shunt [GO:0006098];pentose-phosphate shunt, non-oxidative branch [GO:0009052];xylulose biosynthetic process [GO:0005999]	cytoplasm [GO:0005737];cytosol [GO:0005829];extracellular exosome [GO:0070062];nucleus [GO:0005634]	monosaccharide binding [GO:0048029];sedoheptulose-7-phosphate:D-glyceraldehyde-3-phosphate glyceronetransferase activity [GO:0004801]	-	3D-structure;Acetylation;Cytoplasm;Disease variant;Pentose shunt;Phosphoprotein;Reference proteome;Schiff base;Transferase	Transaldolase family;Type 1 subfamily	TAL|TAL-H|TALDOR|TALH	337	37.54	6.36	-0.250445		+	+	+	12	12		29736.2	131923	23619.9
P04075	Fructose-bisphosphate aldolase A (EC 4.1.2.13) (Lung cancer antigen NY-LU-1) (Muscle-type aldolase)	ALDOA ALDA	ALDOA_HUMAN	actin filament organization [GO:0007015];ATP biosynthetic process [GO:0006754];binding of sperm to zona pellucida [GO:0007339];canonical glycolysis [GO:0061621];fructose 1,6-bisphosphate metabolic process [GO:0030388];fructose metabolic process [GO:0006000];gluconeogenesis [GO:0006094];glycolytic process [GO:0006096];muscle cell cellular homeostasis [GO:0046716];neutrophil degranulation [GO:00433…	actin cytoskeleton [GO:0015629];cytosol [GO:0005829];extracellular exosome [GO:0070062];extracellular region [GO:0005576];extracellular space [GO:0005615];ficolin-1-rich granule lumen [GO:1904813];I band [GO:0031674];M band [GO:0031430];membrane [GO:0016020];nucleus [GO:0005634];platelet alpha granule lumen [GO:0031093];secretory granule lumen [GO:0034774];sperm head [GO:0061827];tertiary granule…	actin binding [GO:0003779];cadherin binding [GO:0045296];cytoskeletal protein binding [GO:0008092];fructose binding [GO:0070061];fructose-bisphosphate aldolase activity [GO:0004332];identical protein binding [GO:0042802];RNA binding [GO:0003723];tubulin binding [GO:0015631]	-	3D-structure;Acetylation;Alternative splicing;Cytoplasm;Direct protein sequencing;Disease variant;Glycogen storage disease;Glycolysis;Hereditary hemolytic anemia;Hydroxylation;Isopeptide bond;Lyase;Phosphoprotein;Reference proteome;Schiff base;Ubl conjugation	Class I fructose-bisphosphate aldolase family	ALDA|GSD12|HEL-S-87p	364	39.42	8.1	-0.262088	+	+	+	+	21	26	78196.2	23161.8	34576.7	44627
P43353	Aldehyde dehydrogenase family 3 member B1 (EC 1.2.1.28) (EC 1.2.1.5) (EC 1.2.1.7) (Aldehyde dehydrogenase 7)	ALDH3B1 ALDH7	AL3B1_HUMAN	alcohol metabolic process [GO:0006066];aldehyde catabolic process [GO:0046185];cellular response to oxidative stress [GO:0034599];ethanol catabolic process [GO:0006068];lipid metabolic process [GO:0006629];neutrophil degranulation [GO:0043312];response to oxidative stress [GO:0006979];sphingolipid biosynthetic process [GO:0030148]	cytoplasm [GO:0005737];cytosol [GO:0005829];extracellular exosome [GO:0070062];plasma membrane [GO:0005886];secretory granule membrane [GO:0030667];specific granule membrane [GO:0035579];vesicle [GO:0031982]	3-chloroallyl aldehyde dehydrogenase activity [GO:0004028];aldehyde dehydrogenase [NAD(P)+] activity [GO:0004030];benzaldehyde dehydrogenase (NAD+) activity [GO:0018479];benzaldehyde dehydrogenase (NADP+) activity [GO:0018477]	TISSUE SPECIFICITY: Highest expression in kidney and lung.	Acetylation;Alternative splicing;Cell membrane;Lipoprotein;Membrane;Methylation;NAD;Oxidoreductase;Palmitate;Prenylation;Reference proteome	Aldehyde dehydrogenase family	ALDH4|ALDH7	468	51.83	7.5	-0.105769		+			5	6		131693
Q96B54	Zinc finger protein 428 (Enzyme-like protein PIT13)	ZNF428 C19orf37	ZN428_HUMAN	-	-	metal ion binding [GO:0046872]	-	Metal-binding;Phosphoprotein;Reference proteome;Zinc;Zinc-finger	-	C19orf37|Zfp428	188	20.48	3.89	-1.35585		+			1	1		7879.12
P35914	Hydroxymethylglutaryl-CoA lyase, mitochondrial (HL) (HMG-CoA lyase) (EC 4.1.3.4) (3-hydroxy-3-methylglutarate-CoA lyase)	HMGCL	HMGCL_HUMAN	acyl-CoA metabolic process [GO:0006637];ketone body biosynthetic process [GO:0046951];leucine catabolic process [GO:0006552];lipid metabolic process [GO:0006629];liver development [GO:0001889];mitochondrion organization [GO:0007005];protein localization [GO:0008104];response to fatty acid [GO:0070542];response to nutrient [GO:0007584];response to starvation [GO:0042594]	cytosol [GO:0005829];mitochondrial matrix [GO:0005759];mitochondrion [GO:0005739];peroxisomal matrix [GO:0005782];peroxisome [GO:0005777];protein-containing complex [GO:0032991]	carboxylic acid binding [GO:0031406];fatty-acyl-CoA binding [GO:0000062];hydroxymethylglutaryl-CoA lyase activity [GO:0004419];magnesium ion binding [GO:0000287];manganese ion binding [GO:0030145];metal ion binding [GO:0046872];structural molecule activity [GO:0005198]	TISSUE SPECIFICITY: Highest expression in liver. Expressed in pancreas, kidney, intestine, testis, fibroblasts and lymphoblasts. Very low expression in brain and skeletal muscle. The relative expression of isoform 2 (at mRNA level) is highest in heart (30%), skeletal muscle (22%), and brain (14%). {ECO:0000269|PubMed:21952825}.	3D-structure;Acetylation;Alternative splicing;Disease variant;Disulfide bond;Lyase;Metal-binding;Mitochondrion;Peroxisome;Reference proteome;Transit peptide	HMG-CoA lyase family	HL	325	34.36	8.64	0.196923		+			2	2		125414
Q9UMR2	ATP-dependent RNA helicase DDX19B (EC 3.6.4.13) (DEAD box RNA helicase DEAD5) (DEAD box protein 19B)	DDX19B DBP5 DDX19 TDBP	DD19B_HUMAN	mRNA export from nucleus [GO:0006406];poly(A)+ mRNA export from nucleus [GO:0016973]	cytoplasm [GO:0005737];cytoplasmic stress granule [GO:0010494];extracellular exosome [GO:0070062];membrane [GO:0016020];nuclear envelope [GO:0005635];nuclear pore [GO:0005643];nucleoplasm [GO:0005654];nucleus [GO:0005634]	ATP binding [GO:0005524];helicase activity [GO:0004386];RNA binding [GO:0003723];RNA helicase activity [GO:0003724]	-	3D-structure;ATP-binding;Acetylation;Alternative splicing;Cytoplasm;Helicase;Hydrolase;Nucleotide-binding;Nucleus;RNA-binding;Reference proteome	DEAD box helicase family;DDX19/DBP5 subfamily	DBP5|DDX19|RNAh	479	53.92	5.88	-0.373069		+	+	+	1	7		41196.8	14796.5	11423.7
P13861	cAMP-dependent protein kinase type II-alpha regulatory subunit	PRKAR2A PKR2 PRKAR2	KAP2_HUMAN	activation of protein kinase A activity [GO:0034199];blood coagulation [GO:0007596];cellular response to glucagon stimulus [GO:0071377];chemical synaptic transmission [GO:0007268];intracellular signal transduction [GO:0035556];negative regulation of cAMP-dependent protein kinase activity [GO:2000480];negative regulation of inflammatory response to antigenic stimulus [GO:0002862];regulation of cAM…	cAMP-dependent protein kinase complex [GO:0005952];centrosome [GO:0005813];ciliary base [GO:0097546];cytoplasm [GO:0005737];cytosol [GO:0005829];extracellular exosome [GO:0070062];focal adhesion [GO:0005925];membrane [GO:0016020];nucleotide-activated protein kinase complex [GO:0031588];plasma membrane [GO:0005886];plasma membrane raft [GO:0044853];protein-containing complex [GO:0032991];synapse […	cAMP binding [GO:0030552];cAMP-dependent protein kinase inhibitor activity [GO:0004862];cAMP-dependent protein kinase regulator activity [GO:0008603];protein domain specific binding [GO:0019904];protein kinase A catalytic subunit binding [GO:0034236];ubiquitin protein ligase binding [GO:0031625]	TISSUE SPECIFICITY: Four types of regulatory chains are found: I-alpha, I-beta, II-alpha, and II-beta. Their expression varies among tissues and is in some cases constitutive and in others inducible.	3D-structure;Acetylation;Alternative splicing;Cell membrane;Cytoplasm;Membrane;Nucleotide-binding;Phosphoprotein;Reference proteome;Repeat;cAMP;cAMP-binding	CAMP-dependent kinase regulatory chain family	PKR2|PRKAR2	404	45.51	4.72	-0.49604		+		+	7	7		113132		16935.5
P62258	14-3-3 protein epsilon (14-3-3E)	YWHAE	1433E_HUMAN	cellular response to heat [GO:0034605];ciliary basal body-plasma membrane docking [GO:0097711];G2/M transition of mitotic cell cycle [GO:0000086];hippo signaling [GO:0035329];intracellular signal transduction [GO:0035556];MAPK cascade [GO:0000165];membrane repolarization during cardiac muscle cell action potential [GO:0086013];negative regulation of calcium ion export across plasma membrane [GO:1…	central region of growth cone [GO:0090724];cytoplasm [GO:0005737];cytosol [GO:0005829];extracellular exosome [GO:0070062];focal adhesion [GO:0005925];glutamatergic synapse [GO:0098978];kinesin complex [GO:0005871];melanosome [GO:0042470];membrane [GO:0016020];mitochondrion [GO:0005739];nucleus [GO:0005634]	cadherin binding [GO:0045296];calcium channel regulator activity [GO:0005246];enzyme binding [GO:0019899];histone deacetylase binding [GO:0042826];identical protein binding [GO:0042802];ion channel binding [GO:0044325];MHC class II protein complex binding [GO:0023026];phosphoprotein binding [GO:0051219];phosphoserine residue binding [GO:0050815];potassium channel regulator activity [GO:0015459];p…	-	3D-structure;Acetylation;Alternative splicing;Cytoplasm;Direct protein sequencing;Host-virus interaction;Isopeptide bond;Nucleus;Phosphoprotein;Reference proteome;Ubl conjugation	14-3-3 family	14-3-3E|HEL2|KCIP-1|MDCR|MDS	255	29.17	4.37	-0.54	+	+	+	+	13	13	2279.91	4.58123e+06	616518	849236
P09525	Annexin A4 (35-beta calcimedin) (Annexin IV) (Annexin-4) (Carbohydrate-binding protein p33/p41) (Chromobindin-4) (Endonexin I) (Lipocortin IV) (P32.5) (PP4-X) (Placental anticoagulant protein II) (PAP-II) (Protein II)	ANXA4 ANX4	ANXA4_HUMAN	epithelial cell differentiation [GO:0030855];negative regulation of apoptotic process [GO:0043066];negative regulation of interleukin-8 production [GO:0032717];negative regulation of NF-kappaB transcription factor activity [GO:0032088];Notch signaling pathway [GO:0007219];regulation of transcription by RNA polymerase II [GO:0006357];signal transduction [GO:0007165]	cell surface [GO:0009986];collagen-containing extracellular matrix [GO:0062023];cytoplasm [GO:0005737];extracellular exosome [GO:0070062];nuclear membrane [GO:0031965];nucleus [GO:0005634];perinuclear region of cytoplasm [GO:0048471];plasma membrane [GO:0005886];vesicle membrane [GO:0012506]	calcium-dependent phospholipid binding [GO:0005544];calcium-dependent protein binding [GO:0048306];calcium ion binding [GO:0005509];identical protein binding [GO:0042802];NF-kappaB binding [GO:0051059];phospholipase inhibitor activity [GO:0004859]	-	3D-structure;Acetylation;Alternative splicing;Annexin;Calcium;Calcium/phospholipid-binding;Cytoplasmic vesicle;Direct protein sequencing;Membrane;Phosphoprotein;Reference proteome;Repeat	Annexin family	ANX4|HEL-S-274|PIG28|ZAP36	319	35.88	5.69	-0.440125		+	+	+	18	18		288575	18258.5	211335
P10643	Complement component C7	C7	CO7_HUMAN	cellular sodium ion homeostasis [GO:0006883];complement activation [GO:0006956];complement activation, alternative pathway [GO:0006957];complement activation, classical pathway [GO:0006958];cytolysis [GO:0019835];regulation of complement activation [GO:0030449]	extracellular exosome [GO:0070062];extracellular region [GO:0005576];membrane attack complex [GO:0005579]	-	-	3D-structure;Complement alternate pathway;Complement pathway;Cytolysis;Direct protein sequencing;Disease variant;Disulfide bond;EGF-like domain;Glycoprotein;Immunity;Innate immunity;Membrane attack complex;Reference proteome;Repeat;Secreted;Signal;Sushi	Complement C6/C7/C8/C9 family	-	843	93.51	6.05	-0.486477		+	+	+	4	4		98417.5	1268.52	11986.9
Q96N66	Lysophospholipid acyltransferase 7 (LPLAT 7) (EC 2.3.1.-) (1-acylglycerophosphatidylinositol O-acyltransferase) (Bladder and breast carcinoma-overexpressed gene 1 protein) (Leukocyte receptor cluster member 4) (Lysophosphatidylinositol acyltransferase) (LPIAT) (Lyso-PI acyltransferase) (Membrane-bound O-acyltransferase domain-containing protein 7) (O-acyltransferase domain-containing protein 7) (…	MBOAT7 BB1 LENG4 OACT7	MBOA7_HUMAN	layer formation in cerebral cortex [GO:0021819];lipid modification [GO:0030258];phosphatidylcholine acyl-chain remodeling [GO:0036151];phosphatidylinositol acyl-chain remodeling [GO:0036149];phosphatidylinositol biosynthetic process [GO:0006661];regulation of triglyceride metabolic process [GO:0090207];ventricular system development [GO:0021591]	endoplasmic reticulum [GO:0005783];endoplasmic reticulum membrane [GO:0005789];integral component of membrane [GO:0016021];membrane [GO:0016020];mitochondria-associated endoplasmic reticulum membrane [GO:0044233]	lysophospholipid acyltransferase activity [GO:0071617];O-acyltransferase activity [GO:0008374];transferase activity, transferring acyl groups [GO:0016746]	TISSUE SPECIFICITY: Overexpressed in metastatic breast and bladder carcinomas relative to normal breast epithelium and urothelium. {ECO:0000269|PubMed:18772128}.	Acyltransferase;Alternative splicing;Disease variant;Endoplasmic reticulum;Glycoprotein;Lipid biosynthesis;Lipid metabolism;Membrane;Mental retardation;Phospholipid biosynthesis;Phospholipid metabolism;Reference proteome;Transferase;Transmembrane;Transmembrane helix	Membrane-bound acyltransferase family	BB1|LENG4|LPIAT|LRC4|MBOA7|OACT7|hMBOA-7	472	52.76	9.06	0.306356		+			4	4		31418.6
Q9UBV2	Protein sel-1 homolog 1 (Suppressor of lin-12-like protein 1) (Sel-1L)	SEL1L TSA305 UNQ128/PRO1063	SE1L1_HUMAN	endoplasmic reticulum mannose trimming [GO:1904380];ERAD pathway [GO:0036503];Notch signaling pathway [GO:0007219];protein secretion [GO:0009306];protein stabilization [GO:0050821];protein ubiquitination [GO:0016567];retrograde protein transport, ER to cytosol [GO:0030970];transmembrane transport [GO:0055085];triglyceride metabolic process [GO:0006641];ubiquitin-dependent ERAD pathway [GO:0030433]	Derlin-1 retrotranslocation complex [GO:0036513];endoplasmic reticulum [GO:0005783];endoplasmic reticulum membrane [GO:0005789];endoplasmic reticulum quality control compartment [GO:0044322];Hrd1p ubiquitin ligase complex [GO:0000836];Hrd1p ubiquitin ligase ERAD-L complex [GO:0000839];integral component of membrane [GO:0016021]	-	TISSUE SPECIFICITY: Highly expressed in pancreas.	Alternative splicing;Disulfide bond;Endoplasmic reticulum;Glycoprotein;Membrane;Notch signaling pathway;Phosphoprotein;Reference proteome;Repeat;Signal;Transmembrane;Transmembrane helix	Sel-1 family	PRO1063|SEL1-LIKE|SEL1L1	794	88.74	5.04	-0.429471		+			1	1		35136.9
O15484	Calpain-5 (EC 3.4.22.-) (Calpain htra-3) (New calpain 3) (nCL-3)	CAPN5 NCL3	CAN5_HUMAN	proteolysis [GO:0006508];signal transduction [GO:0007165]	cell surface [GO:0009986];cytoplasm [GO:0005737];extracellular exosome [GO:0070062];focal adhesion [GO:0005925]	calcium-dependent cysteine-type endopeptidase activity [GO:0004198]	TISSUE SPECIFICITY: Expressed in many tissues. Strong expression in the photoreceptor cells of the retina, with a punctate pattern of labeling over the nuclei and inner segments with less expression along the other segments and outer plexiform layer. {ECO:0000269|PubMed:23055945}.	3D-structure;Disease variant;Hydrolase;Protease;Reference proteome;Thiol protease	Peptidase C2 family	ADNIV|HTRA3|VRNI|nCL-3	640	73.16	7.47	-0.520781		+		+	5	5		21779.8		19491.5
Q9Y3F4	Serine-threonine kinase receptor-associated protein (MAP activator with WD repeats) (UNR-interacting protein) (WD-40 repeat protein PT-WD)	STRAP MAWD UNRIP	STRAP_HUMAN	alternative mRNA splicing, via spliceosome [GO:0000380];maintenance of gastrointestinal epithelium [GO:0030277];negative regulation of epithelial cell migration [GO:0010633];negative regulation of epithelial cell proliferation [GO:0050680];negative regulation of epithelial to mesenchymal transition [GO:0010719];negative regulation of pathway-restricted SMAD protein phosphorylation [GO:0060394];ne…	cytoplasm [GO:0005737];cytosol [GO:0005829];nucleus [GO:0005634];SMN complex [GO:0032797];SMN-Sm protein complex [GO:0034719]	mRNA binding [GO:0003729];RNA binding [GO:0003723];signaling receptor binding [GO:0005102];U2 snRNP binding [GO:1990447]	-	Alternative splicing;Cytoplasm;Direct protein sequencing;Nucleus;Phosphoprotein;Reference proteome;Repeat;WD repeat;mRNA processing;mRNA splicing	WD repeat STRAP family	MAWD|PT-WD|UNRIP	350	38.43	4.75	-0.316286		+			4	4		86738.9
P01042	Kininogen-1 (Alpha-2-thiol proteinase inhibitor) (Fitzgerald factor) (High molecular weight kininogen) (HMWK) (Williams-Fitzgerald-Flaujeac factor) [Cleaved into: Kininogen-1 heavy chain;T-kinin (Ile-Ser-Bradykinin);Bradykinin (Kallidin I);Lysyl-bradykinin (Kallidin II);Kininogen-1 light chain;Low molecular weight growth-promoting factor]	KNG1 BDK KNG	KNG1_HUMAN	antimicrobial humoral immune response mediated by antimicrobial peptide [GO:0061844];blood coagulation, intrinsic pathway [GO:0007597];cellular protein metabolic process [GO:0044267];G protein-coupled receptor signaling pathway [GO:0007186];inflammatory response [GO:0006954];killing of cells of other organism [GO:0031640];negative regulation of blood coagulation [GO:0030195];negative regulation o…	blood microparticle [GO:0072562];collagen-containing extracellular matrix [GO:0062023];endoplasmic reticulum lumen [GO:0005788];extracellular exosome [GO:0070062];extracellular region [GO:0005576];extracellular space [GO:0005615];plasma membrane [GO:0005886];platelet alpha granule lumen [GO:0031093]	cysteine-type endopeptidase inhibitor activity [GO:0004869];endopeptidase inhibitor activity [GO:0004866];heparin binding [GO:0008201];signaling receptor binding [GO:0005102];zinc ion binding [GO:0008270]	TISSUE SPECIFICITY: Secreted in plasma. T-kinin is detected in malignant ovarian, colon and breast carcinomas, but not in benign tumors. {ECO:0000269|PubMed:2076202}.	3D-structure;Alternative splicing;Blood coagulation;Direct protein sequencing;Disulfide bond;Glycoprotein;Hemostasis;Hydroxylation;Inflammatory response;Phosphoprotein;Protease inhibitor;Pyrrolidone carboxylic acid;Reference proteome;Repeat;Secreted;Signal;Thiol protease inhibitor;Vasoactive;Vasodilator	-	BDK|BK|KNG	644	71.95	6.34	-0.757298	+	+	+	+	17	17	9500	49864.1	263883	451338
Q99615	DnaJ homolog subfamily C member 7 (Tetratricopeptide repeat protein 2) (TPR repeat protein 2)	DNAJC7 TPR2 TTC2	DNJC7_HUMAN	chaperone cofactor-dependent protein refolding [GO:0051085];protein folding [GO:0006457];regulation of cellular response to heat [GO:1900034]	cytoplasm [GO:0005737];cytoskeleton [GO:0005856];cytosol [GO:0005829];extracellular exosome [GO:0070062];membrane [GO:0016020];nucleoplasm [GO:0005654]	heat shock protein binding [GO:0031072]	-	Acetylation;Alternative splicing;Chaperone;Cytoplasm;Cytoskeleton;Direct protein sequencing;Nucleus;Phosphoprotein;Reference proteome;Repeat;TPR repeat	-	DJ11|DJC7|TPR2|TTC2	494	56.43	6.56	-0.721862		+			1	1		34132.7
Q53H96	Pyrroline-5-carboxylate reductase 3 (P5C reductase 3) (P5CR 3) (EC 1.5.1.2) (Pyrroline-5-carboxylate reductase-like protein)	PYCR3 PYCRL	P5CR3_HUMAN	glutamine family amino acid metabolic process [GO:0009064];L-proline biosynthetic process [GO:0055129]	cytosol [GO:0005829];intercellular bridge [GO:0045171];mitotic spindle [GO:0072686]	pyrroline-5-carboxylate reductase activity [GO:0004735]	-	Acetylation;Alternative splicing;Amino-acid biosynthesis;Cytoplasm;NADP;Oxidoreductase;Proline biosynthesis;Reference proteome	Pyrroline-5-carboxylate reductase family	PYCR3	274	28.66	7.6	0.247445		+			1	1		9678.28
P80303	Nucleobindin-2 (DNA-binding protein NEFA) (Epididymis secretory protein Li 109) (Gastric cancer antigen Zg4) (Prepronesfatin) [Cleaved into: Nesfatin-1]	NUCB2 NEFA	NUCB2_HUMAN	negative regulation of appetite [GO:0032099];small GTPase mediated signal transduction [GO:0007264]	cytosol [GO:0005829];endoplasmic reticulum [GO:0005783];endoplasmic reticulum-Golgi intermediate compartment [GO:0005793];extracellular exosome [GO:0070062];extracellular space [GO:0005615];Golgi apparatus [GO:0005794];nuclear envelope [GO:0005635];plasma membrane [GO:0005886]	calcium ion binding [GO:0005509];DNA binding [GO:0003677];G-protein alpha-subunit binding [GO:0001965];guanyl-nucleotide exchange factor activity [GO:0005085]	TISSUE SPECIFICITY: Predominantly expressed in spleen, testis and normal stomach. {ECO:0000269|PubMed:12087473}.	Alternative splicing;Calcium;Cleavage on pair of basic residues;Cytoplasm;DNA-binding;Direct protein sequencing;Endoplasmic reticulum;Golgi apparatus;Guanine-nucleotide releasing factor;Membrane;Metal-binding;Nucleus;Phosphoprotein;Reference proteome;Repeat;Secreted;Signal	Nucleobindin family	HEL-S-109|NEFA	420	50.22	4.81	-1.03643	+	+	+	+	15	17	3.94332e+06	4.6958e+06	419284	393614
P51608	Methyl-CpG-binding protein 2 (MeCp-2 protein) (MeCp2)	MECP2	MECP2_HUMAN	adult locomotory behavior [GO:0008344];behavioral fear response [GO:0001662];cardiolipin metabolic process [GO:0032048];cellular biogenic amine metabolic process [GO:0006576];cerebellum development [GO:0021549];chromatin silencing [GO:0006342];dendrite development [GO:0016358];excitatory postsynaptic potential [GO:0060079];glucocorticoid metabolic process [GO:0008211];glutamine metabolic process …	centrosome [GO:0005813];cytosol [GO:0005829];extracellular space [GO:0005615];heterochromatin [GO:0000792];nucleoplasm [GO:0005654];nucleus [GO:0005634];postsynapse [GO:0098794]	chromatin binding [GO:0003682];DNA binding [GO:0003677];DNA-binding transcription factor activity [GO:0003700];double-stranded methylated DNA binding [GO:0010385];methyl-CpG binding [GO:0008327];mRNA binding [GO:0003729];promoter-specific chromatin binding [GO:1990841];protein domain specific binding [GO:0019904];protein N-terminus binding [GO:0047485];RNA binding [GO:0003723];siRNA binding [GO:0…	TISSUE SPECIFICITY: Present in all adult somatic tissues tested.	3D-structure;Acetylation;Alternative splicing;Autism;Autism spectrum disorder;Chromosomal rearrangement;DNA-binding;Disease variant;Mental retardation;Methylation;Nucleus;Phosphoprotein;Reference proteome;Repeat;Repressor;Transcription;Transcription regulation	-	AUTSX3|MRX16|MRX79|MRXS13|MRXSL|PPMX|RS|RTS|RTT	486	52.43	10.44	-1.07798		+			2	2		2719.29
Q14204	Cytoplasmic dynein 1 heavy chain 1 (Cytoplasmic dynein heavy chain 1) (Dynein heavy chain, cytosolic)	DYNC1H1 DHC1 DNCH1 DNCL DNECL DYHC KIAA0325	DYHC1_HUMAN	aggrephagy [GO:0035973];antigen processing and presentation of exogenous peptide antigen via MHC class II [GO:0019886];cell division [GO:0051301];ciliary basal body-plasma membrane docking [GO:0097711];cytoplasmic microtubule organization [GO:0031122];endoplasmic reticulum to Golgi vesicle-mediated transport [GO:0006888];establishment of spindle localization [GO:0051293];G2/M transition of mitoti…	axon cytoplasm [GO:1904115];azurophil granule lumen [GO:0035578];cell cortex [GO:0005938];centrosome [GO:0005813];cytoplasmic dynein complex [GO:0005868];cytoplasmic microtubule [GO:0005881];cytosol [GO:0005829];dynein complex [GO:0030286];extracellular exosome [GO:0070062];extracellular region [GO:0005576];membrane [GO:0016020];microtubule [GO:0005874]	ATP binding [GO:0005524];ATP-dependent microtubule motor activity, minus-end-directed [GO:0008569];dynein intermediate chain binding [GO:0045505];dynein light intermediate chain binding [GO:0051959];RNA binding [GO:0003723]	-	3D-structure;ATP-binding;Acetylation;Cell cycle;Cell division;Charcot-Marie-Tooth disease;Coiled coil;Cytoplasm;Cytoskeleton;Disease variant;Dynein;Mental retardation;Microtubule;Mitosis;Motor protein;Neurodegeneration;Neuropathy;Nucleotide-binding;Phosphoprotein;Reference proteome;Repeat;Transport	Dynein heavy chain family	CMT2O|DHC1|DHC1a|DNCH1|DNCL|DNECL|DYHC|Dnchc1|HL-3|SMALED1|p22	4646	532.34	5.95	-0.340529		+	+	+	49	49		119791	2813.16	18197.9
P02649	Apolipoprotein E (Apo-E)	APOE	APOE_HUMAN	AMPA glutamate receptor clustering [GO:0097113];amyloid precursor protein metabolic process [GO:0042982];artery morphogenesis [GO:0048844];cellular calcium ion homeostasis [GO:0006874];cellular protein metabolic process [GO:0044267];cGMP-mediated signaling [GO:0019934];cholesterol catabolic process [GO:0006707];cholesterol efflux [GO:0033344];cholesterol homeostasis [GO:0042632];cholesterol metab…	blood microparticle [GO:0072562];chylomicron [GO:0042627];clathrin-coated endocytic vesicle membrane [GO:0030669];collagen-containing extracellular matrix [GO:0062023];cytoplasm [GO:0005737];dendrite [GO:0030425];discoidal high-density lipoprotein particle [GO:0034365];early endosome [GO:0005769];endocytic vesicle lumen [GO:0071682];endoplasmic reticulum [GO:0005783];endoplasmic reticulum lumen […	amyloid-beta binding [GO:0001540];antioxidant activity [GO:0016209];cholesterol transfer activity [GO:0120020];heparan sulfate proteoglycan binding [GO:0043395];heparin binding [GO:0008201];identical protein binding [GO:0042802];lipid binding [GO:0008289];lipid transporter activity [GO:0005319];lipoprotein particle binding [GO:0071813];low-density lipoprotein particle receptor binding [GO:0050750…	TISSUE SPECIFICITY: Produced by several tissues and cell types and mainly found associated with lipid particles in the plasma, the interstitial fluid and lymph (PubMed:25173806). Mainly synthesized by liver hepatocytes (PubMed:25173806). Significant quantities are also produced in brain, mainly by astrocytes and glial cells in the cerebral cortex, but also by neurons in frontal cortex and hippoca…	3D-structure;Alzheimer disease;Amyloidosis;Cholesterol metabolism;Chylomicron;Direct protein sequencing;Disease variant;Extracellular matrix;Glycation;Glycoprotein;HDL;Heparin-binding;Host-virus interaction;Hyperlipidemia;Lipid metabolism;Lipid transport;Lipid-binding;Neurodegeneration;Oxidation;Phosphoprotein;Reference proteome;Repeat;Secreted;Signal;Steroid metabolism;Sterol metabolism;Transpor…	Apolipoprotein A1/A4/E family	AD2|APO-E|LDLCQ5|LPG	317	36.15	5.47	-0.595899		+		+	12	12		39553.5		7751.93
P22314	Ubiquitin-like modifier-activating enzyme 1 (EC 6.2.1.45) (Protein A1S9) (Ubiquitin-activating enzyme E1)	UBA1 A1S9T UBE1	UBA1_HUMAN	cellular response to DNA damage stimulus [GO:0006974];protein modification by small protein conjugation [GO:0032446];protein ubiquitination [GO:0016567];ubiquitin-dependent protein catabolic process [GO:0006511]	cytoplasm [GO:0005737];cytosol [GO:0005829];extracellular exosome [GO:0070062];mitochondrion [GO:0005739];nucleoplasm [GO:0005654];nucleus [GO:0005634]	ATP binding [GO:0005524];RNA binding [GO:0003723];ubiquitin activating enzyme activity [GO:0004839]	TISSUE SPECIFICITY: Detected in erythrocytes (at protein level). Ubiquitous. {ECO:0000269|PubMed:1986373}.	3D-structure;ATP-binding;Acetylation;Alternative initiation;Cytoplasm;Direct protein sequencing;Disease variant;Ligase;Mitochondrion;Neurodegeneration;Nucleotide-binding;Nucleus;Phosphoprotein;Reference proteome;Repeat;Ubl conjugation;Ubl conjugation pathway	Ubiquitin-activating E1 family	A1S9|A1S9T|A1ST|AMCX1|CFAP124|GXP1|POC20|SMAX2|UBA1A|UBE1|UBE1X	1058	117.83	5.34	-0.267013		+	+	+	22	22		51946.5	67916.5	975863
P13804	Electron transfer flavoprotein subunit alpha, mitochondrial (Alpha-ETF)	ETFA	ETFA_HUMAN	fatty acid beta-oxidation using acyl-CoA dehydrogenase [GO:0033539];respiratory electron transport chain [GO:0022904]	mitochondrial matrix [GO:0005759];mitochondrion [GO:0005739]	electron transfer activity [GO:0009055];flavin adenine dinucleotide binding [GO:0050660];oxidoreductase activity [GO:0016491]	-	3D-structure;Acetylation;Alternative splicing;Direct protein sequencing;Disease variant;Electron transport;FAD;Flavoprotein;Glutaricaciduria;Mitochondrion;Phosphoprotein;Reference proteome;Transit peptide;Transport	ETF alpha-subunit/FixB family	EMA|GA2|MADD	333	35.08	8.47	0.145946		+			3	3		175195
P01911	HLA class II histocompatibility antigen, DRB1 beta chain (Human leukocyte antigen DRB1) (HLA-DRB1)	HLA-DRB1	DRB1_HUMAN	antigen processing and presentation of endogenous peptide antigen via MHC class II [GO:0002491];antigen processing and presentation of exogenous peptide antigen via MHC class II [GO:0019886];detection of bacterium [GO:0016045];epidermis development [GO:0008544];humoral immune response [GO:0006959];immune response [GO:0006955];inflammatory response to antigenic stimulus [GO:0002437];interferon-gam…	cell surface [GO:0009986];clathrin-coated endocytic vesicle membrane [GO:0030669];endocytic vesicle membrane [GO:0030666];ER to Golgi transport vesicle membrane [GO:0012507];external side of plasma membrane [GO:0009897];extracellular exosome [GO:0070062];extracellular space [GO:0005615];Golgi membrane [GO:0000139];immunological synapse [GO:0001772];integral component of lumenal side of endoplasmi…	CD4 receptor binding [GO:0042609];MHC class II protein complex binding [GO:0023026];MHC class II receptor activity [GO:0032395];peptide antigen binding [GO:0042605];polysaccharide binding [GO:0030247];structural constituent of cytoskeleton [GO:0005200];T cell receptor binding [GO:0042608]	TISSUE SPECIFICITY: Expressed in professional APCs: monocyte/macrophages, dendritic cells and B cells (at protein level) (PubMed:31495665, PubMed:23783831, PubMed:19830726). Expressed in thymic epithelial cells (at protein level) (PubMed:23783831). {ECO:0000269|PubMed:23783831, ECO:0000269|PubMed:31495665}.	3D-structure;Adaptive immunity;Cell membrane;Cytoplasmic vesicle;Direct protein sequencing;Disulfide bond;Endoplasmic reticulum;Endosome;Glycoprotein;Immunity;Isopeptide bond;Lysosome;MHC II;Membrane;Reference proteome;Signal;Transmembrane;Transmembrane helix;Ubl conjugation	-	DRB1|DRw10|HLA-DR1B|HLA-DRB|SS1	266	29.96	7.67	-0.206767		+	+	+	1	7		948643	3493.37	2428.6
Q8WUM4	Programmed cell death 6-interacting protein (PDCD6-interacting protein) (ALG-2-interacting protein 1) (ALG-2-interacting protein X) (Hp95)	PDCD6IP AIP1 ALIX KIAA1375	PDC6I_HUMAN	actomyosin contractile ring assembly [GO:0000915];apoptotic process [GO:0006915];bicellular tight junction assembly [GO:0070830];maintenance of epithelial cell apical/basal polarity [GO:0045199];midbody abscission [GO:0061952];mitotic cytokinesis [GO:0000281];multivesicular body assembly [GO:0036258];positive regulation of exosomal secretion [GO:1903543];positive regulation of extracellular exoso…	actomyosin [GO:0042641];bicellular tight junction [GO:0005923];cytosol [GO:0005829];endoplasmic reticulum exit site [GO:0070971];extracellular exosome [GO:0070062];extracellular vesicle [GO:1903561];Flemming body [GO:0090543];focal adhesion [GO:0005925];immunological synapse [GO:0001772];intracellular membrane-bounded organelle [GO:0043231];melanosome [GO:0042470];membrane [GO:0016020];microtubul…	calcium-dependent protein binding [GO:0048306];proteinase activated receptor binding [GO:0031871];protein homodimerization activity [GO:0042803]	-	3D-structure;Acetylation;Alternative splicing;Apoptosis;Cell cycle;Cell division;Cell junction;Cytoplasm;Cytoskeleton;Direct protein sequencing;Host-virus interaction;Methylation;Phosphoprotein;Protein transport;Reference proteome;Secreted;Tight junction;Transport	-	AIP1|ALIX|DRIP4|HP95	868	96.01	6.08	-0.467857		+	+	+	29	29		182668	32724.8	473424
Q9H336	Cysteine-rich secretory protein LCCL domain-containing 1 (CocoaCrisp) (Cysteine-rich secretory protein 10) (CRISP-10) (LCCL domain-containing cysteine-rich secretory protein 1) (Trypsin inhibitor Hl)	CRISPLD1 CRISP10 LCRISP1 UNQ342/PRO541	CRLD1_HUMAN	face morphogenesis [GO:0060325]	extracellular exosome [GO:0070062];extracellular space [GO:0005615]	-	-	Alternative splicing;Disulfide bond;Reference proteome;Repeat;Secreted;Signal	CRISP family	CRISP-10|CRISP10|LCRISP1	500	56.88	8.11	-0.5044		+	+	+	3	3		884.729	27563.5	545.417
P00326	Alcohol dehydrogenase 1C (EC 1.1.1.1) (Alcohol dehydrogenase subunit gamma)	ADH1C ADH3	ADH1G_HUMAN	ethanol oxidation [GO:0006069];retinoic acid metabolic process [GO:0042573];retinol metabolic process [GO:0042572]	cytosol [GO:0005829];nucleoplasm [GO:0005654];plasma membrane [GO:0005886]	alcohol dehydrogenase (NAD+) activity [GO:0004022];alcohol dehydrogenase activity, zinc-dependent [GO:0004024];retinol dehydrogenase activity [GO:0004745];zinc ion binding [GO:0008270]	-	3D-structure;Acetylation;Cytoplasm;Direct protein sequencing;Metal-binding;NAD;Oxidoreductase;Phosphoprotein;Reference proteome;Zinc	Zinc-containing alcohol dehydrogenase family	ADH3	375	39.86	8.33	0.143467		+	+	+	5	18		73741.3	444342	749.328
P40394	All-trans-retinol dehydrogenase [NAD(+)] ADH7 (EC 1.1.1.105) (Alcohol dehydrogenase class 4 mu/sigma chain) (EC 1.1.1.1) (Alcohol dehydrogenase class IV mu/sigma chain) (Gastric alcohol dehydrogenase) (Omega-hydroxydecanoate dehydrogenase ADH7) (EC 1.1.1.66) (Retinol dehydrogenase)	ADH7	ADH7_HUMAN	ethanol catabolic process [GO:0006068];ethanol oxidation [GO:0006069];fatty acid omega-oxidation [GO:0010430];response to bacterium [GO:0009617];response to ethanol [GO:0045471];retinoic acid metabolic process [GO:0042573];retinoid metabolic process [GO:0001523];retinol metabolic process [GO:0042572]	cytosol [GO:0005829];plasma membrane [GO:0005886]	alcohol dehydrogenase (NAD+) activity [GO:0004022];alcohol dehydrogenase activity, zinc-dependent [GO:0004024];aldehyde oxidase activity [GO:0004031];ethanol binding [GO:0035276];omega-hydroxydecanoate dehydrogenase activity [GO:0050153];receptor antagonist activity [GO:0048019];retinol binding [GO:0019841];retinol dehydrogenase activity [GO:0004745];zinc ion binding [GO:0008270]	TISSUE SPECIFICITY: Preferentially expressed in stomach.	3D-structure;Alternative splicing;Cytoplasm;Direct protein sequencing;Metal-binding;NAD;Oxidoreductase;Reference proteome;Zinc	Zinc-containing alcohol dehydrogenase family;Class-IV subfamily	ADH4	386	41.48	7.86	0.0541451		+	+	+	14	14		239844	3755.78	434622
P35222	Catenin beta-1 (Beta-catenin)	CTNNB1 CTNNB OK/SW-cl.35 PRO2286	CTNB1_HUMAN	adherens junction assembly [GO:0034333];beta-catenin destruction complex disassembly [GO:1904886];beta-catenin-TCF complex assembly [GO:1904837];branching involved in blood vessel morphogenesis [GO:0001569];canonical Wnt signaling pathway [GO:0060070];canonical Wnt signaling pathway involved in midbrain dopaminergic neuron differentiation [GO:1904954];canonical Wnt signaling pathway involved in n…	adherens junction [GO:0005912];basolateral plasma membrane [GO:0016323];beta-catenin destruction complex [GO:0030877];beta-catenin-TCF7L2 complex [GO:0070369];beta-catenin-TCF complex [GO:1990907];catenin complex [GO:0016342];cell-cell junction [GO:0005911];cell cortex [GO:0005938];cell junction [GO:0030054];cell periphery [GO:0071944];cell projection [GO:0042995];centrosome [GO:0005813];cytoplas…	alpha-catenin binding [GO:0045294];beta-catenin binding [GO:0008013];cadherin binding [GO:0045296];chromatin binding [GO:0003682];DNA-binding transcription factor binding [GO:0140297];enzyme binding [GO:0019899];estrogen receptor binding [GO:0030331];histone methyltransferase binding [GO:1990226];ion channel binding [GO:0044325];I-SMAD binding [GO:0070411];kinase binding [GO:0019900];nuclear horm…	TISSUE SPECIFICITY: Expressed in several hair follicle cell types: basal and peripheral matrix cells, and cells of the outer and inner root sheaths. Expressed in colon. Present in cortical neurons (at protein level). Expressed in breast cancer tissues (at protein level) (PubMed:29367600). {ECO:0000269|PubMed:11703283, ECO:0000269|PubMed:17009320, ECO:0000269|PubMed:17289029, ECO:0000269|PubMed:29…	3D-structure;Acetylation;Activator;Cell adhesion;Cell junction;Cell membrane;Cell projection;Chromosomal rearrangement;Cytoplasm;Cytoskeleton;Disease variant;Glycoprotein;Host-virus interaction;Membrane;Mental retardation;Neurogenesis;Nucleus;Phosphoprotein;Reference proteome;Repeat;S-nitrosylation;Synapse;Transcription;Transcription regulation;Ubl conjugation;Wnt signaling pathway	Beta-catenin family	CTNNB|MRD19|armadillo	781	85.49	5.43	-0.175032		+			3	3		42442.8
P05023	Sodium/potassium-transporting ATPase subunit alpha-1 (Na(+)/K(+) ATPase alpha-1 subunit) (EC 7.2.2.13) (Sodium pump subunit alpha-1)	ATP1A1	AT1A1_HUMAN	cardiac muscle cell action potential involved in contraction [GO:0086002];cell communication by electrical coupling involved in cardiac conduction [GO:0086064];cellular potassium ion homeostasis [GO:0030007];cellular response to mechanical stimulus [GO:0071260];cellular response to steroid hormone stimulus [GO:0071383];cellular sodium ion homeostasis [GO:0006883];ion transmembrane transport [GO:0…	apical plasma membrane [GO:0016324];basolateral plasma membrane [GO:0016323];caveola [GO:0005901];endoplasmic reticulum [GO:0005783];endosome [GO:0005768];extracellular exosome [GO:0070062];extracellular vesicle [GO:1903561];Golgi apparatus [GO:0005794];integral component of membrane [GO:0016021];intercalated disc [GO:0014704];lateral plasma membrane [GO:0016328];melanosome [GO:0042470];membrane …	ADP binding [GO:0043531];ankyrin binding [GO:0030506];ATP binding [GO:0005524];chaperone binding [GO:0051087];phosphatase activity [GO:0016791];phosphatidylinositol 3-kinase binding [GO:0043548];potassium ion binding [GO:0030955];protein domain specific binding [GO:0019904];protein heterodimerization activity [GO:0046982];protein kinase binding [GO:0019901];P-type sodium:potassium-exchanging tran…	-	ATP-binding;Acetylation;Alternative splicing;Cell membrane;Cell projection;Charcot-Marie-Tooth disease;Direct protein sequencing;Epilepsy;Ion transport;Magnesium;Membrane;Mental retardation;Metal-binding;Neurodegeneration;Neuropathy;Nucleotide-binding;Phosphoprotein;Potassium;Potassium transport;Primary hypomagnesemia;Reference proteome;Sodium;Sodium transport;Sodium/potassium transport;Transloca…	Cation transport ATPase (P-type) (TC 3.A.3) family;Type IIC subfamily	-	1023	112.88	5.12	0.0112414		+	+	+	21	34		694715	2336.93	19157.7
P06733	Alpha-enolase (EC 4.2.1.11) (2-phospho-D-glycerate hydro-lyase) (C-myc promoter-binding protein) (Enolase 1) (MBP-1) (MPB-1) (Non-neural enolase) (NNE) (Phosphopyruvate hydratase) (Plasminogen-binding protein)	ENO1 ENO1L1 MBPB1 MPB1	ENOA_HUMAN	canonical glycolysis [GO:0061621];gluconeogenesis [GO:0006094];glycolytic process [GO:0006096];modulation by symbiont of host process [GO:0044003];negative regulation of cell growth [GO:0030308];negative regulation of hypoxia-induced intrinsic apoptotic signaling pathway [GO:1903298];negative regulation of transcription, DNA-templated [GO:0045892];negative regulation of transcription by RNA polym…	cell cortex region [GO:0099738];cell surface [GO:0009986];cytoplasm [GO:0005737];cytosol [GO:0005829];extracellular exosome [GO:0070062];extracellular space [GO:0005615];M band [GO:0031430];membrane [GO:0016020];nucleus [GO:0005634];phosphopyruvate hydratase complex [GO:0000015];plasma membrane [GO:0005886]	cadherin binding [GO:0045296];DNA-binding transcription repressor activity, RNA polymerase II-specific [GO:0001227];GTPase binding [GO:0051020];magnesium ion binding [GO:0000287];phosphopyruvate hydratase activity [GO:0004634];protein homodimerization activity [GO:0042803];RNA binding [GO:0003723];RNA polymerase II transcription regulatory region sequence-specific DNA binding [GO:0000977]	TISSUE SPECIFICITY: The alpha/alpha homodimer is expressed in embryo and in most adult tissues. The alpha/beta heterodimer and the beta/beta homodimer are found in striated muscle, and the alpha/gamma heterodimer and the gamma/gamma homodimer in neurons.	3D-structure;Acetylation;Alternative initiation;Cell membrane;Cytoplasm;DNA-binding;Direct protein sequencing;Glycolysis;Hydroxylation;Isopeptide bond;Lyase;Magnesium;Membrane;Metal-binding;Nucleus;Phosphoprotein;Plasminogen activation;Reference proteome;Repressor;Transcription;Transcription regulation;Ubl conjugation	Enolase family	ENO1L1|MPB1|NNE|PPH	434	47.16	7.17	-0.221429	+	+	+	+	25	28	167.957	8.48457e+06	129466	1.42664e+07
P00558	Phosphoglycerate kinase 1 (EC 2.7.2.3) (Cell migration-inducing gene 10 protein) (Primer recognition protein 2) (PRP 2)	PGK1 PGKA MIG10 OK/SW-cl.110	PGK1_HUMAN	canonical glycolysis [GO:0061621];cellular response to hypoxia [GO:0071456];epithelial cell differentiation [GO:0030855];gluconeogenesis [GO:0006094];glycolytic process [GO:0006096];modulation by symbiont of host process [GO:0044003];negative regulation of angiogenesis [GO:0016525];phosphorylation [GO:0016310];plasminogen activation [GO:0031639]	cytosol [GO:0005829];extracellular exosome [GO:0070062];extracellular space [GO:0005615];membrane [GO:0016020];membrane raft [GO:0045121]	ADP binding [GO:0043531];ATP binding [GO:0005524];phosphoglycerate kinase activity [GO:0004618];protein-disulfide reductase activity [GO:0047134]	TISSUE SPECIFICITY: Mainly expressed in spermatogonia. Localized on the principle piece in the sperm (at protein level). Expression significantly decreased in the testis of elderly men. {ECO:0000269|PubMed:26677959}.	3D-structure;ATP-binding;Acetylation;Alternative splicing;Cytoplasm;Direct protein sequencing;Disease variant;Glycolysis;Hereditary hemolytic anemia;Hydroxylation;Kinase;Nucleotide-binding;Phosphoprotein;Reference proteome;Transferase	Phosphoglycerate kinase family	HEL-S-68p|MIG10|PGKA	417	44.61	8.17	-0.0779376	+	+	+	+	23	27	9219.72	2.64977e+07	3.61415e+06	488732
P00390	Glutathione reductase, mitochondrial (GR) (GRase) (EC 1.8.1.7)	GSR GLUR GRD1	GSHR_HUMAN	cell redox homeostasis [GO:0045454];cellular response to oxidative stress [GO:0034599];glutathione metabolic process [GO:0006749];nucleobase-containing small molecule interconversion [GO:0015949]	cytosol [GO:0005829];external side of plasma membrane [GO:0009897];extracellular exosome [GO:0070062];mitochondrial matrix [GO:0005759];mitochondrion [GO:0005739]	electron transfer activity [GO:0009055];flavin adenine dinucleotide binding [GO:0050660];glutathione-disulfide reductase activity [GO:0004362];NADP binding [GO:0050661]	-	3D-structure;Acetylation;Alternative initiation;Alternative splicing;Cytoplasm;Direct protein sequencing;Disease variant;Disulfide bond;FAD;Flavoprotein;Hereditary hemolytic anemia;Mitochondrion;NADP;Oxidoreductase;Redox-active center;Reference proteome;Transit peptide	Class-I pyridine nucleotide-disulfide oxidoreductase family	HEL-75	522	56.25	8.58	-0.048659		+	+	+	14	14		1.98358e+06	19621.2	314399
Q15125	3-beta-hydroxysteroid-Delta(8),Delta(7)-isomerase (EC 5.3.3.5) (Cholestenol Delta-isomerase) (Delta(8)-Delta(7) sterol isomerase) (D8-D7 sterol isomerase) (Emopamil-binding protein)	EBP	EBP_HUMAN	cholesterol biosynthetic process [GO:0006695];cholesterol biosynthetic process via desmosterol [GO:0033489];cholesterol biosynthetic process via lathosterol [GO:0033490];cholesterol metabolic process [GO:0008203];skeletal system development [GO:0001501];sterol biosynthetic process [GO:0016126]	cytoplasmic vesicle [GO:0031410];endoplasmic reticulum [GO:0005783];endoplasmic reticulum membrane [GO:0005789];integral component of plasma membrane [GO:0005887];nuclear envelope [GO:0005635]	C-8 sterol isomerase activity [GO:0000247];cholestenol delta-isomerase activity [GO:0047750];identical protein binding [GO:0042802];steroid delta-isomerase activity [GO:0004769];transmembrane signaling receptor activity [GO:0004888];xenobiotic transmembrane transporter activity [GO:0042910]	-	3D-structure;Acetylation;Cataract;Cholesterol biosynthesis;Cholesterol metabolism;Cytoplasmic vesicle;Disease variant;Dwarfism;Endoplasmic reticulum;Ichthyosis;Isomerase;Lipid biosynthesis;Lipid metabolism;Membrane;Nucleus;Reference proteome;Steroid biosynthesis;Steroid metabolism;Sterol biosynthesis;Sterol metabolism;Transmembrane;Transmembrane helix	EBP family	CDPX2|CHO2|CPX|CPXD	230	26.35	7.82	0.346957		+			1	1		1779.84
P01024	Complement C3 (C3 and PZP-like alpha-2-macroglobulin domain-containing protein 1) [Cleaved into: Complement C3 beta chain;C3-beta-c (C3bc);Complement C3 alpha chain;C3a anaphylatoxin;Acylation stimulating protein (ASP) (C3adesArg);Complement C3b alpha' chain;Complement C3c alpha' chain fragment 1;Complement C3dg fragment;Complement C3g fragment;Complement C3d fragment;Complement C3f fragment;Comp…	C3 CPAMD1	CO3_HUMAN	amyloid-beta clearance [GO:0097242];cell surface receptor signaling pathway involved in cell-cell signaling [GO:1905114];cellular protein metabolic process [GO:0044267];complement activation [GO:0006956];complement activation, alternative pathway [GO:0006957];complement activation, classical pathway [GO:0006958];complement-dependent cytotoxicity [GO:0097278];complement-mediated synapse pruning [G…	azurophil granule lumen [GO:0035578];blood microparticle [GO:0072562];cell surface [GO:0009986];endoplasmic reticulum lumen [GO:0005788];extracellular exosome [GO:0070062];extracellular region [GO:0005576];extracellular space [GO:0005615];plasma membrane [GO:0005886];protein-containing complex [GO:0032991];secretory granule lumen [GO:0034774]	C5L2 anaphylatoxin chemotactic receptor binding [GO:0031715];endopeptidase inhibitor activity [GO:0004866];signaling receptor binding [GO:0005102]	TISSUE SPECIFICITY: Plasma. The acylation stimulating protein (ASP) is expressed in adipocytes and released into the plasma during both the fasting and postprandial periods. {ECO:0000269|PubMed:15833747, ECO:0000269|PubMed:9555951}.	3D-structure;Age-related macular degeneration;Cleavage on pair of basic residues;Complement alternate pathway;Complement pathway;Direct protein sequencing;Disease variant;Disulfide bond;Fatty acid metabolism;Glycoprotein;Hemolytic uremic syndrome;Immunity;Inflammatory response;Innate immunity;Lipid metabolism;Phosphoprotein;Reference proteome;Secreted;Signal;Thioester bond	-	AHUS5|ARMD9|ASP|C3a|C3b|CPAMD1|HEL-S-62p	1663	187.12	5.95	-0.320265	+	+	+	+	86	87	16878	2.94378e+07	7.48944e+06	1.53598e+06
P02545	Prelamin-A/C [Cleaved into: Lamin-A/C (70 kDa lamin) (Renal carcinoma antigen NY-REN-32)]	LMNA LMN1	LMNA_HUMAN	cellular protein localization [GO:0034613];cellular response to hypoxia [GO:0071456];DNA double-strand break attachment to nuclear envelope [GO:1990683];establishment or maintenance of microtubule cytoskeleton polarity [GO:0030951];IRE1-mediated unfolded protein response [GO:0036498];mitotic nuclear envelope reassembly [GO:0007084];muscle organ development [GO:0007517];negative regulation of card…	cytosol [GO:0005829];intermediate filament [GO:0005882];lamin filament [GO:0005638];nuclear body [GO:0016604];nuclear envelope [GO:0005635];nuclear lamina [GO:0005652];nuclear matrix [GO:0016363];nuclear membrane [GO:0031965];nuclear speck [GO:0016607];nucleoplasm [GO:0005654];nucleus [GO:0005634];perinuclear region of cytoplasm [GO:0048471];site of double-strand break [GO:0035861]	identical protein binding [GO:0042802];structural molecule activity [GO:0005198]	TISSUE SPECIFICITY: In the arteries, prelamin-A/C accumulation is not observed in young healthy vessels but is prevalent in medial vascular smooth muscle cells (VSMCs) from aged individuals and in atherosclerotic lesions, where it often colocalizes with senescent and degenerate VSMCs. Prelamin-A/C expression increases with age and disease. In normal aging, the accumulation of prelamin-A/C is caus…	3D-structure;Acetylation;Alternative splicing;Cardiomyopathy;Charcot-Marie-Tooth disease;Coiled coil;Congenital muscular dystrophy;Direct protein sequencing;Disease variant;Emery-Dreifuss muscular dystrophy;Intermediate filament;Isopeptide bond;Limb-girdle muscular dystrophy;Lipoprotein;Methylation;Neurodegeneration;Neuropathy;Nucleus;Phosphoprotein;Prenylation;Reference proteome;Ubl conjugation	Intermediate filament family	CDCD1|CDDC|CMD1A|CMT2B1|EMD2|FPL|FPLD|FPLD2|HGPS|IDC|LDP1|LFP|LGMD1B|LMN1|LMNC|LMNL1|PRO1	664	74.13	6.58	-0.862952		+	+	+	31	33		5.37954e+06	1532.79	586444
P05141	ADP/ATP translocase 2 (ADP,ATP carrier protein 2) (ADP,ATP carrier protein, fibroblast isoform) (Adenine nucleotide translocator 2) (ANT 2) (Solute carrier family 25 member 5) [Cleaved into: ADP/ATP translocase 2, N-terminally processed]	SLC25A5 AAC2 ANT2	ADT2_HUMAN	adaptive thermogenesis [GO:1990845];adenine nucleotide transport [GO:0051503];B cell differentiation [GO:0030183];cellular response to leukemia inhibitory factor [GO:1990830];chromosome segregation [GO:0007059];erythrocyte differentiation [GO:0030218];mitochondrial ADP transmembrane transport [GO:0140021];mitochondrial ATP transmembrane transport [GO:1990544];negative regulation of mitochondrial …	integral component of plasma membrane [GO:0005887];membrane [GO:0016020];membrane raft [GO:0045121];mitochondrial inner membrane [GO:0005743];mitochondrial nucleoid [GO:0042645];mitochondrial permeability transition pore complex [GO:0005757];mitochondrion [GO:0005739];MMXD complex [GO:0071817];nucleus [GO:0005634]	adenine nucleotide transmembrane transporter activity [GO:0000295];adenine transmembrane transporter activity [GO:0015207];ATP:ADP antiporter activity [GO:0005471];oxidative phosphorylation uncoupler activity [GO:0017077];proton transmembrane transporter activity [GO:0015078];RNA binding [GO:0003723];ubiquitin protein ligase binding [GO:0031625]	TISSUE SPECIFICITY: Expressed in erythrocytes (at protein level). {ECO:0000269|PubMed:27641616}.	Acetylation;Antiport;Chromosome partition;Direct protein sequencing;Host-virus interaction;Membrane;Methylation;Mitochondrion;Mitochondrion inner membrane;Phosphoprotein;Reference proteome;Repeat;Transmembrane;Transmembrane helix;Transport	Mitochondrial carrier (TC 2.A.29) family	2F1|AAC2|ANT2|T2|T3	298	32.85	10.02	0.0516779		+			1	1		71699.6
P12236	ADP/ATP translocase 3 (ADP,ATP carrier protein 3) (ADP,ATP carrier protein, isoform T2) (ANT 2) (Adenine nucleotide translocator 3) (ANT 3) (Solute carrier family 25 member 6) [Cleaved into: ADP/ATP translocase 3, N-terminally processed]	SLC25A6 AAC3 ANT3 CDABP0051	ADT3_HUMAN	apoptotic process [GO:0006915];mitochondrial ADP transmembrane transport [GO:0140021];mitochondrial ATP transmembrane transport [GO:1990544];protein targeting to mitochondrion [GO:0006626];viral process [GO:0016032]	integral component of membrane [GO:0016021];membrane [GO:0016020];mitochondrial inner membrane [GO:0005743];mitochondrion [GO:0005739];nucleus [GO:0005634];TIM23 mitochondrial import inner membrane translocase complex [GO:0005744]	ATP:ADP antiporter activity [GO:0005471]	TISSUE SPECIFICITY: Expressed in erythrocytes (at protein level). {ECO:0000269|PubMed:27641616}.	Acetylation;Antiport;Apoptosis;Direct protein sequencing;Host-virus interaction;Membrane;Methylation;Mitochondrion;Mitochondrion inner membrane;Reference proteome;Repeat;Transmembrane;Transmembrane helix;Transport	Mitochondrial carrier (TC 2.A.29) family	AAC3|ANT|ANT 2|ANT 3|ANT3|ANT3Y	298	32.86	10.09	0.0751678	+	+		+	0	7	4339.12	1916.62		32536.7
P04083	Annexin A1 (Annexin I) (Annexin-1) (Calpactin II) (Calpactin-2) (Chromobindin-9) (Lipocortin I) (Phospholipase A2 inhibitory protein) (p35)	ANXA1 ANX1 LPC1	ANXA1_HUMAN	actin cytoskeleton reorganization [GO:0031532];adaptive immune response [GO:0002250];alpha-beta T cell differentiation [GO:0046632];arachidonic acid secretion [GO:0050482];cell surface receptor signaling pathway [GO:0007166];cellular response to glucocorticoid stimulus [GO:0071385];cellular response to hydrogen peroxide [GO:0070301];cellular response to vascular endothelial growth factor stimulus…	adherens junction [GO:0005912];apical plasma membrane [GO:0016324];basolateral plasma membrane [GO:0016323];cell surface [GO:0009986];collagen-containing extracellular matrix [GO:0062023];cornified envelope [GO:0001533];cytoplasm [GO:0005737];cytoplasmic vesicle membrane [GO:0030659];cytosol [GO:0005829];early endosome membrane [GO:0031901];endosome [GO:0005768];extracellular exosome [GO:0070062]…	cadherin binding involved in cell-cell adhesion [GO:0098641];calcium-dependent phospholipid binding [GO:0005544];calcium-dependent protein binding [GO:0048306];calcium ion binding [GO:0005509];DNA/DNA annealing activity [GO:1990814];double-stranded DNA helicase activity [GO:0036121];identical protein binding [GO:0042802];phospholipase A2 inhibitor activity [GO:0019834];phospholipid binding [GO:00…	TISSUE SPECIFICITY: Detected in resting neutrophils (PubMed:10772777). Detected in peripheral blood T-cells (PubMed:17008549). Detected in extracellular vesicles in blood serum from patients with inflammatory bowel disease, but not in serum from healthy donors (PubMed:25664854). Detected in placenta (at protein level) (PubMed:2532504). Detected in liver. {ECO:0000269|PubMed:2532504, ECO:0000269|P…	3D-structure;Acetylation;Adaptive immunity;Annexin;Calcium;Calcium/phospholipid-binding;Cell membrane;Cell projection;Cilium;Cytoplasm;Cytoplasmic vesicle;Direct protein sequencing;Disulfide bond;Endosome;Immunity;Inflammatory response;Innate immunity;Isopeptide bond;Membrane;Metal-binding;Nucleus;Pharmaceutical;Phospholipase A2 inhibitor;Phosphoprotein;Reference proteome;Repeat;Secreted;Ubl conj…	Annexin family	ANX1|LPC1	346	38.71	6.62	-0.419364	+	+	+	+	25	25	4728.19	6.943e+07	35579	1.27484e+06
Q14019	Coactosin-like protein	COTL1 CLP	COTL1_HUMAN	defense response to fungus [GO:0050832];neutrophil degranulation [GO:0043312];regulation of actin filament polymerization [GO:0030833]	cortical actin cytoskeleton [GO:0030864];cytosol [GO:0005829];extracellular exosome [GO:0070062];extracellular region [GO:0005576];ficolin-1-rich granule lumen [GO:1904813];nucleus [GO:0005634];plasma membrane [GO:0005886];secretory granule lumen [GO:0034774]	actin binding [GO:0003779];actin filament binding [GO:0051015];enzyme binding [GO:0019899]	TISSUE SPECIFICITY: Widely expressed with highest levels in placenta, lung, kidney and peripheral blood leukocytes and lower levels in brain, liver and pancreas. {ECO:0000269|PubMed:11583571}.	3D-structure;Acetylation;Actin-binding;Chaperone;Cytoplasm;Cytoskeleton;Direct protein sequencing;Nucleus;Reference proteome	Actin-binding proteins ADF family;Coactosin subfamily	CLP	142	15.94	5.29	-0.414085		+	+	+	5	5		76119.3	1728.48	954.876
Q5T4S7	E3 ubiquitin-protein ligase UBR4 (EC 2.3.2.27) (600 kDa retinoblastoma protein-associated factor) (N-recognin-4) (RING-type E3 ubiquitin transferase UBR4) (Retinoblastoma-associated factor of 600 kDa) (RBAF600) (p600) (Zinc finger UBR1-type protein 1)	UBR4 KIAA0462 KIAA1307 RBAF600 ZUBR1	UBR4_HUMAN	neutrophil degranulation [GO:0043312];ubiquitin-dependent protein catabolic process [GO:0006511];viral process [GO:0016032]	centrosome [GO:0005813];cytosol [GO:0005829];ficolin-1-rich granule membrane [GO:0101003];integral component of membrane [GO:0016021];membrane [GO:0016020];nucleoplasm [GO:0005654];plasma membrane [GO:0005886];specific granule membrane [GO:0035579];tertiary granule membrane [GO:0070821]	calmodulin binding [GO:0005516];ubiquitin protein ligase activity [GO:0061630];ubiquitin-protein transferase activity [GO:0004842];zinc ion binding [GO:0008270]	-	Acetylation;Alternative splicing;Calmodulin-binding;Cytoplasm;Cytoskeleton;Direct protein sequencing;Host-virus interaction;Membrane;Metal-binding;Nucleus;Phosphoprotein;Reference proteome;Transferase;Transmembrane;Transmembrane helix;Ubl conjugation pathway;Zinc;Zinc-finger	UBR4 family	RBAF600|ZUBR1|p600	5183	573.77	5.61	-0.199537		+			3	3		29883.3
Q14847	LIM and SH3 domain protein 1 (LASP-1) (Metastatic lymph node gene 50 protein) (MLN 50)	LASP1 MLN50	LASP1_HUMAN	ion transport [GO:0006811]	cortical actin cytoskeleton [GO:0030864];cytoplasm [GO:0005737];focal adhesion [GO:0005925]	actin filament binding [GO:0051015];cadherin binding [GO:0045296];ion transmembrane transporter activity [GO:0015075];metal ion binding [GO:0046872]	-	3D-structure;Acetylation;Actin-binding;Alternative splicing;Cytoplasm;Cytoskeleton;Direct protein sequencing;Ion transport;LIM domain;Metal-binding;Methylation;Phosphoprotein;Reference proteome;Repeat;SH3 domain;Transport;Zinc	-	Lasp-1|MLN50	261	29.71	6.67	-1.01533		+	+	+	11	11		95534.4	9514.19	157981
P22234	Multifunctional protein ADE2 [Includes: Phosphoribosylaminoimidazole-succinocarboxamide synthase (EC 6.3.2.6) (SAICAR synthetase);Phosphoribosylaminoimidazole carboxylase (EC 4.1.1.21) (AIR carboxylase) (AIRC)]	PAICS ADE2 AIRC PAIS	PUR6_HUMAN	'de novo' IMP biosynthetic process [GO:0006189];purine nucleobase biosynthetic process [GO:0009113];purine ribonucleoside monophosphate biosynthetic process [GO:0009168]	cytoplasm [GO:0005737];cytosol [GO:0005829];extracellular exosome [GO:0070062];membrane [GO:0016020]	5-amino-4-imidazole carboxylate lyase activity [GO:0043727];ATP binding [GO:0005524];cadherin binding [GO:0045296];identical protein binding [GO:0042802];phosphoribosylaminoimidazole carboxylase activity [GO:0004638];phosphoribosylaminoimidazolesuccinocarboxamide synthase activity [GO:0004639]	-	3D-structure;ATP-binding;Acetylation;Alternative splicing;Decarboxylase;Direct protein sequencing;Ligase;Lyase;Multifunctional enzyme;Nucleotide-binding;Phosphoprotein;Purine biosynthesis;Reference proteome	SAICAR synthetase family;AIR carboxylase family;Class II subfamily	ADE2|ADE2H1|AIRC|PAIS	425	47.07	7.01	-0.201647		+	+	+	6	6		49679.8	262379	11331.5
O14964	Hepatocyte growth factor-regulated tyrosine kinase substrate (Hrs) (Protein pp110)	HGS HRS	HGS_HUMAN	endosomal transport [GO:0016197];macroautophagy [GO:0016236];membrane invagination [GO:0010324];membrane organization [GO:0061024];modulation by symbiont of host process [GO:0044003];multivesicular body assembly [GO:0036258];negative regulation of angiogenesis [GO:0016525];negative regulation of cell population proliferation [GO:0008285];negative regulation of epidermal growth factor receptor sig…	cytosol [GO:0005829];early endosome [GO:0005769];early endosome membrane [GO:0031901];endosome [GO:0005768];ESCRT-0 complex [GO:0033565];extracellular exosome [GO:0070062];intracellular membrane-bounded organelle [GO:0043231];lysosome [GO:0005764];multivesicular body membrane [GO:0032585];phagocytic vesicle lumen [GO:0097013]	metal ion binding [GO:0046872];protein domain specific binding [GO:0019904];ubiquitin-like protein ligase binding [GO:0044389]	TISSUE SPECIFICITY: Ubiquitous expression in adult and fetal tissues with higher expression in testis and peripheral blood leukocytes. {ECO:0000269|PubMed:9407053, ECO:0000269|PubMed:9630564}.	3D-structure;Acetylation;Alternative splicing;Cytoplasm;Endosome;Membrane;Metal-binding;Phosphoprotein;Protein transport;Reference proteome;Transport;Ubl conjugation;Zinc;Zinc-finger	-	HRS	777	86.18	5.76	-0.697297		+			3	3		92282.3
P15924	Desmoplakin (DP) (250/210 kDa paraneoplastic pemphigus antigen)	DSP	DESP_HUMAN	adherens junction organization [GO:0034332];bundle of His cell-Purkinje myocyte adhesion involved in cell communication [GO:0086073];cell-cell adhesion [GO:0098609];cornification [GO:0070268];desmosome organization [GO:0002934];epidermis development [GO:0008544];epithelial cell-cell adhesion [GO:0090136];intermediate filament cytoskeleton organization [GO:0045104];intermediate filament organizati…	basolateral plasma membrane [GO:0016323];cornified envelope [GO:0001533];cytoplasm [GO:0005737];desmosome [GO:0030057];extracellular exosome [GO:0070062];fascia adherens [GO:0005916];ficolin-1-rich granule membrane [GO:0101003];intercalated disc [GO:0014704];intermediate filament [GO:0005882];membrane [GO:0016020];nucleus [GO:0005634];plasma membrane [GO:0005886]	cell adhesive protein binding involved in bundle of His cell-Purkinje myocyte communication [GO:0086083];protein kinase C binding [GO:0005080];RNA binding [GO:0003723];scaffold protein binding [GO:0097110];structural constituent of cytoskeleton [GO:0005200];structural molecule activity [GO:0005198]	TISSUE SPECIFICITY: Isoform DPI is apparently an obligate constituent of all desmosomes. Isoform DPII resides predominantly in tissues and cells of stratified origin.	3D-structure;Alternative splicing;Cardiomyopathy;Cell junction;Cell membrane;Coiled coil;Cytoplasm;Cytoskeleton;Disease variant;Epidermolysis bullosa;Membrane;Methylation;Palmoplantar keratoderma;Phosphoprotein;Reference proteome;Repeat;SH3 domain	Plakin or cytolinker family	DCWHKTA|DP|DPI|DPII	2871	331.73	6.39	-0.823372	+	+	+	+	47	47	798.999	27694.7	93281.5	645189
P49407	Beta-arrestin-1 (Arrestin beta-1) (Non-visual arrestin-2)	ARRB1 ARR1	ARRB1_HUMAN	activation of MAPK activity [GO:0000187];follicle-stimulating hormone signaling pathway [GO:0042699];G protein-coupled receptor internalization [GO:0002031];G protein-coupled receptor signaling pathway [GO:0007186];histone acetylation [GO:0016573];membrane organization [GO:0061024];negative regulation of ERK1 and ERK2 cascade [GO:0070373];negative regulation of GTPase activity [GO:0034260];negati…	basolateral plasma membrane [GO:0016323];chromatin [GO:0000785];clathrin-coated pit [GO:0005905];cytoplasm [GO:0005737];cytoplasmic vesicle [GO:0031410];cytoplasmic vesicle membrane [GO:0030659];cytosol [GO:0005829];dendritic spine [GO:0043197];endosome [GO:0005768];Golgi membrane [GO:0000139];lysosomal membrane [GO:0005765];nuclear body [GO:0016604];nucleoplasm [GO:0005654];nucleus [GO:0005634];…	alpha-1A adrenergic receptor binding [GO:0031691];alpha-1B adrenergic receptor binding [GO:0031692];angiotensin receptor binding [GO:0031701];AP-2 adaptor complex binding [GO:0035612];arrestin family protein binding [GO:1990763];clathrin adaptor activity [GO:0035615];enzyme inhibitor activity [GO:0004857];estrogen receptor binding [GO:0030331];follicle-stimulating hormone receptor binding [GO:003…	-	3D-structure;Alternative splicing;Cell membrane;Cell projection;Coated pit;Cytoplasm;Cytoplasmic vesicle;Membrane;Nucleus;Phosphoprotein;Protein transport;Reference proteome;Signal transduction inhibitor;Transcription;Transcription regulation;Transport;Ubl conjugation	Arrestin family	ARB1|ARR1	418	47.06	5.76	-0.518421		+	+		4	4		183244	7771.48
P29144	Tripeptidyl-peptidase 2 (TPP-2) (EC 3.4.14.10) (Tripeptidyl aminopeptidase) (Tripeptidyl-peptidase II) (TPP-II)	TPP2	TPP2_HUMAN	protein polyubiquitination [GO:0000209];proteolysis [GO:0006508]	cytoplasm [GO:0005737];cytosol [GO:0005829];nuclear body [GO:0016604];nucleoplasm [GO:0005654]	aminopeptidase activity [GO:0004177];endopeptidase activity [GO:0004175];identical protein binding [GO:0042802];serine-type endopeptidase activity [GO:0004252];tripeptidyl-peptidase activity [GO:0008240]	-	Acetylation;Aminopeptidase;Cytoplasm;Direct protein sequencing;Hydrolase;Nucleus;Phosphoprotein;Protease;Reference proteome;Serine protease	Peptidase S8 family	TPP-2	1249	138.33	5.85	-0.33795		+	+	+	6	6		211285	589.475	582.412
P36952	Serpin B5 (Maspin) (Peptidase inhibitor 5) (PI-5)	SERPINB5 PI5	SPB5_HUMAN	extracellular matrix organization [GO:0030198];morphogenesis of an epithelium [GO:0002009];negative regulation of endopeptidase activity [GO:0010951];prostate gland morphogenesis [GO:0060512];regulation of epithelial cell proliferation [GO:0050678]	cytoplasm [GO:0005737];extracellular space [GO:0005615]	serine-type endopeptidase inhibitor activity [GO:0004867]	TISSUE SPECIFICITY: Normal mammary epithelial cells.	3D-structure;Alternative splicing;Direct protein sequencing;Glycoprotein;Reference proteome;Secreted	Serpin family;Ov-serpin subfamily	PI5|maspin	375	42.1	5.62	-0.267733		+	+	+	14	14		2428.66	28527.7	44173.9
O43707	Alpha-actinin-4 (Non-muscle alpha-actinin 4)	ACTN4	ACTN4_HUMAN	negative regulation of substrate adhesion-dependent cell spreading [GO:1900025];peroxisome proliferator activated receptor signaling pathway [GO:0035357];platelet degranulation [GO:0002576];positive regulation of cell migration [GO:0030335];positive regulation of cellular component movement [GO:0051272];positive regulation of NIK/NF-kappaB signaling [GO:1901224];positive regulation of sodium:prot…	cytoplasm [GO:0005737];cytosol [GO:0005829];extracellular exosome [GO:0070062];extracellular region [GO:0005576];extracellular space [GO:0005615];focal adhesion [GO:0005925];neuron projection [GO:0043005];nuclear body [GO:0016604];nucleus [GO:0005634];perinuclear region of cytoplasm [GO:0048471];platelet alpha granule lumen [GO:0031093];protein-containing complex [GO:0032991];pseudopodium [GO:003…	actin binding [GO:0003779];actin filament binding [GO:0051015];calcium ion binding [GO:0005509];chromatin DNA binding [GO:0031490];integrin binding [GO:0005178];ion channel binding [GO:0044325];nuclear hormone receptor binding [GO:0035257];nuclear receptor coactivator activity [GO:0030374];nucleoside binding [GO:0001882];protein homodimerization activity [GO:0042803];protein N-terminus binding [G…	TISSUE SPECIFICITY: Widely expressed. {ECO:0000269|PubMed:9508771}.	3D-structure;Acetylation;Actin-binding;Alternative splicing;Calcium;Cell junction;Cytoplasm;Cytoskeleton;Disease variant;Metal-binding;Nucleus;Phosphoprotein;Protein transport;Reference proteome;Repeat;Transport	Alpha-actinin family	ACTININ-4|FSGS|FSGS1	911	104.84	5.08	-0.636773		+	+	+	22	34		1.36466e+07	1.3297e+06	12514.6
P15104	Glutamine synthetase (GS) (EC 6.3.1.2) (Glutamate--ammonia ligase) (Palmitoyltransferase GLUL) (EC 2.3.1.225)	GLUL GLNS	GLNA_HUMAN	angiogenesis [GO:0001525];cell population proliferation [GO:0008283];glutamate catabolic process [GO:0006538];glutamine biosynthetic process [GO:0006542];glutamine family amino acid metabolic process [GO:0009064];neurotransmitter uptake [GO:0001504];protein palmitoylation [GO:0018345];regulation of endothelial cell migration [GO:0010594];regulation of protein localization to nucleolus [GO:1904749…	cytoplasm [GO:0005737];cytosol [GO:0005829];endoplasmic reticulum [GO:0005783];extracellular exosome [GO:0070062];mitochondrion [GO:0005739];nucleus [GO:0005634];plasma membrane [GO:0005886]	ATP binding [GO:0005524];glutamate-ammonia ligase activity [GO:0004356];identical protein binding [GO:0042802];metal ion binding [GO:0046872];protein-cysteine S-palmitoyltransferase activity [GO:0019706]	TISSUE SPECIFICITY: Expressed in endothelial cells. {ECO:0000269|PubMed:30158707}.	3D-structure;ATP-binding;Acetylation;Angiogenesis;Cell membrane;Cytoplasm;Disease variant;Endoplasmic reticulum;Ligase;Lipoprotein;Magnesium;Manganese;Membrane;Metal-binding;Microsome;Mitochondrion;Nucleotide-binding;Palmitate;Phosphoprotein;Reference proteome;Transferase;Ubl conjugation	Glutamine synthetase family	GLNS|GS|PIG43|PIG59	373	42.06	6.44	-0.59571		+	+	+	8	8		163232	18875.9	159366
Q709C8	Vacuolar protein sorting-associated protein 13C	VPS13C KIAA1421	VP13C_HUMAN	Golgi to endosome transport [GO:0006895];mitochondrion organization [GO:0007005];negative regulation of parkin-mediated stimulation of mitophagy in response to mitochondrial depolarization [GO:1905090];protein retention in Golgi apparatus [GO:0045053];protein targeting to vacuole [GO:0006623];response to insulin [GO:0032868]	cytoplasm [GO:0005737];cytosol [GO:0005829];dense core granule membrane [GO:0032127];extracellular exosome [GO:0070062];extrinsic component of membrane [GO:0019898];mitochondrial outer membrane [GO:0005741]	-	TISSUE SPECIFICITY: Widely expressed. {ECO:0000269|PubMed:15498460}.	Acetylation;Alternative splicing;Disease variant;Membrane;Methylation;Mitochondrion;Mitochondrion outer membrane;Neurodegeneration;Parkinson disease;Parkinsonism;Phosphoprotein;Reference proteome	VPS13 family	-	3753	422.34	6.36	-0.211724		+		+	13	13		325958		37584.5
P98088	Mucin-5AC (MUC-5AC) (Gastric mucin) (Major airway glycoprotein) (Mucin-5 subtype AC, tracheobronchial) (Tracheobronchial mucin) (TBM)	MUC5AC MUC5	MUC5A_HUMAN	O-glycan processing [GO:0016266];phosphatidylinositol-mediated signaling [GO:0048015];stimulatory C-type lectin receptor signaling pathway [GO:0002223]	cytoplasm [GO:0005737];extracellular exosome [GO:0070062];extracellular matrix [GO:0031012];extracellular space [GO:0005615];Golgi lumen [GO:0005796];mucus layer [GO:0070701];plasma membrane [GO:0005886]	extracellular matrix structural constituent [GO:0005201]	TISSUE SPECIFICITY: Highly expressed in surface mucosal cells of respiratory tract and stomach epithelia. Overexpressed in a number of carcinomas. Also expressed in Barrett's esophagus epithelium and in the proximal duodenum. {ECO:0000269|PubMed:14535999, ECO:0000269|PubMed:7513696}.	3D-structure;Direct protein sequencing;Disulfide bond;Glycoprotein;Reference proteome;Repeat;Secreted;Signal	-	MUC5|TBM|leB|mucin	5654	585.49	6.66	-0.393898	+	+	+	+	55	57	42242.3	52837.3	465342	17418.6
Q6UXB2	C-X-C motif chemokine 17 (6-Cys CXCL17) (Dendritic cell and monocyte chemokine-like protein) (DMC) (VEGF coregulated chemokine 1) [Cleaved into: 4-Cys CXCL17]	CXCL17 VCC1 UNQ473/PRO842	CXL17_HUMAN	activation of MAPK activity [GO:0000187];angiogenesis [GO:0001525];cell differentiation [GO:0030154];macrophage chemotaxis [GO:0048246];negative regulation of inflammatory response [GO:0050728];positive regulation of macrophage chemotaxis [GO:0010759];positive regulation of monocyte chemotaxis [GO:0090026];positive regulation of vascular endothelial growth factor production [GO:0010575]	extracellular space [GO:0005615]	-	TISSUE SPECIFICITY: Detected in trachea, stomach, lung and skeletal muscle. Detected in intestine and in normal and asthmatic lung (at protein level). Breast tumors showed 3- to 24-fold up-regulation. {ECO:0000269|PubMed:16455961, ECO:0000269|PubMed:16989774}.	Angiogenesis;Chemotaxis;Cleavage on pair of basic residues;Developmental protein;Differentiation;Direct protein sequencing;Disulfide bond;Reference proteome;Secreted;Signal	Intercrine alpha (chemokine CxC) family	DMC|Dcip1|UNQ473|VCC-1|VCC1	119	13.82	11.45	-0.630252	+	+	+	+	5	5	916467	2.57256e+06	178482	456236
P49368	T-complex protein 1 subunit gamma (TCP-1-gamma) (CCT-gamma) (hTRiC5)	CCT3 CCTG TRIC5	TCPG_HUMAN	binding of sperm to zona pellucida [GO:0007339];pore complex assembly [GO:0046931];positive regulation of establishment of protein localization to telomere [GO:1904851];positive regulation of protein localization to Cajal body [GO:1904871];positive regulation of telomerase RNA localization to Cajal body [GO:1904874];positive regulation of telomere maintenance via telomerase [GO:0032212];protein f…	cell body [GO:0044297];chaperonin-containing T-complex [GO:0005832];cytoskeleton [GO:0005856];cytosol [GO:0005829];extracellular exosome [GO:0070062];microtubule [GO:0005874];zona pellucida receptor complex [GO:0002199]	ATPase activity [GO:0016887];ATP binding [GO:0005524];protein folding chaperone [GO:0044183];RNA binding [GO:0003723];unfolded protein binding [GO:0051082]	-	3D-structure;ATP-binding;Acetylation;Alternative splicing;Chaperone;Cytoplasm;Direct protein sequencing;Disulfide bond;Isopeptide bond;Nucleotide-binding;Phosphoprotein;Reference proteome;Ubl conjugation	TCP-1 chaperonin family	CCT-gamma|CCTG|PIG48|TCP-1-gamma|TRIC5	545	60.53	6.05	-0.252477		+	+	+	11	11		829796	15412.7	163363
Q6PCB0	von Willebrand factor A domain-containing protein 1	VWA1	VWA1_HUMAN	behavioral response to pain [GO:0048266];cellular protein metabolic process [GO:0044267];extracellular matrix organization [GO:0030198];post-translational protein modification [GO:0043687]	basement membrane [GO:0005604];collagen-containing extracellular matrix [GO:0062023];endoplasmic reticulum lumen [GO:0005788];extracellular exosome [GO:0070062];extracellular space [GO:0005615];interstitial matrix [GO:0005614]	identical protein binding [GO:0042802]	-	Alternative splicing;Basement membrane;Disulfide bond;Extracellular matrix;Glycoprotein;Phosphoprotein;Reference proteome;Repeat;Secreted;Signal	-	WARP	445	46.8	7.42	-0.12764		+	+	+	1	1		3553.17	2843.74	15884.7
P00491	Purine nucleoside phosphorylase (PNP) (EC 2.4.2.1) (Inosine phosphorylase) (Inosine-guanosine phosphorylase)	PNP NP	PNPH_HUMAN	dAMP catabolic process [GO:0046059];immune response [GO:0006955];IMP catabolic process [GO:0006204];inosine catabolic process [GO:0006148];neutrophil degranulation [GO:0043312];nicotinamide riboside catabolic process [GO:0006738];nucleobase-containing compound metabolic process [GO:0006139];nucleotide biosynthetic process [GO:0009165];positive regulation of alpha-beta T cell differentiation [GO:0…	cytoplasm [GO:0005737];cytosol [GO:0005829];extracellular exosome [GO:0070062];extracellular region [GO:0005576];ficolin-1-rich granule lumen [GO:1904813];nucleus [GO:0005634];secretory granule lumen [GO:0034774]	guanosine phosphorylase activity [GO:0047975];identical protein binding [GO:0042802];nucleoside binding [GO:0001882];phosphate ion binding [GO:0042301];purine nucleobase binding [GO:0002060];purine-nucleoside phosphorylase activity [GO:0004731]	TISSUE SPECIFICITY: Expressed in red blood cells;overexpressed in red blood cells (cytoplasm) of patients with hereditary non-spherocytic hemolytic anemia of unknown etiology. {ECO:0000269|PubMed:22509282}.	3D-structure;Acetylation;Cytoplasm;Direct protein sequencing;Disease variant;Glycosyltransferase;Phosphoprotein;Purine salvage;Reference proteome;Transferase	PNP/MTAP phosphorylase family	NP|PRO1837|PUNP	289	32.11	6.49	-0.166436		+			1	1		29468.9
Q9BWS9	Chitinase domain-containing protein 1 (Stabilin-1-interacting chitinase-like protein) (SI-CLP)	CHID1 GL008 PSEC0104 SB139	CHID1_HUMAN	carbohydrate metabolic process [GO:0005975];innate immune response [GO:0045087];negative regulation of cytokine production involved in inflammatory response [GO:1900016];platelet degranulation [GO:0002576]	extracellular exosome [GO:0070062];extracellular region [GO:0005576];extracellular space [GO:0005615];late endosome [GO:0005770];lysosomal lumen [GO:0043202];lysosome [GO:0005764];membrane [GO:0016020];nucleus [GO:0005634];trans-Golgi network [GO:0005802]	chitin binding [GO:0008061];oligosaccharide binding [GO:0070492]	TISSUE SPECIFICITY: Expressed in cells of monocytic, T, B and epithelial origin. {ECO:0000269|PubMed:16357325, ECO:0000269|PubMed:20724479}.	3D-structure;Alternative splicing;Immunity;Innate immunity;Lysosome;Reference proteome;Secreted;Signal	Glycosyl hydrolase 18 family	GL008|SI-CLP|SICLP	393	44.94	8.81	-0.254962	+	+	+	+	4	4	47492.4	15645.8	127516	94383.8
P23396	40S ribosomal protein S3 (EC 4.2.99.18) (Small ribosomal subunit protein uS3)	RPS3 OK/SW-cl.26	RS3_HUMAN	apoptotic process [GO:0006915];cell division [GO:0051301];cellular response to DNA damage stimulus [GO:0006974];cellular response to hydrogen peroxide [GO:0070301];cellular response to reactive oxygen species [GO:0034614];cellular response to tumor necrosis factor [GO:0071356];chromosome segregation [GO:0007059];cytoplasmic translation [GO:0002181];DNA damage response, detection of DNA damage [GO…	cytoplasm [GO:0005737];cytosol [GO:0005829];cytosolic ribosome [GO:0022626];cytosolic small ribosomal subunit [GO:0022627];endoplasmic reticulum [GO:0005783];extracellular exosome [GO:0070062];focal adhesion [GO:0005925];membrane [GO:0016020];mitochondrial inner membrane [GO:0005743];mitochondrial matrix [GO:0005759];mitotic spindle [GO:0072686];NF-kappaB complex [GO:0071159];nucleolus [GO:000573…	class I DNA-(apurinic or apyrimidinic site) endonuclease activity [GO:0140078];damaged DNA binding [GO:0003684];DNA-(apurinic or apyrimidinic site) endonuclease activity [GO:0003906];DNA binding [GO:0003677];endodeoxyribonuclease activity [GO:0004520];enzyme binding [GO:0019899];Hsp70 protein binding [GO:0030544];Hsp90 protein binding [GO:0051879];iron-sulfur cluster binding [GO:0051536];kinase b…	-	3D-structure;Acetylation;Alternative splicing;Apoptosis;Cell cycle;Cell division;Cytoplasm;Cytoskeleton;DNA damage;DNA repair;DNA-binding;Direct protein sequencing;Isopeptide bond;Lyase;Membrane;Methylation;Mitochondrion;Mitochondrion inner membrane;Mitosis;Nucleus;Phosphoprotein;RNA-binding;Reference proteome;Ribonucleoprotein;Ribosomal protein;Transcription;Transcription regulation;Translation …	Universal ribosomal protein uS3 family	S3	243	26.69	10.06	-0.152675		+	+	+	14	14		145160	35255.2	127655
Q13409	Cytoplasmic dynein 1 intermediate chain 2 (Cytoplasmic dynein intermediate chain 2) (Dynein intermediate chain 2, cytosolic) (DH IC-2)	DYNC1I2 DNCI2 DNCIC2	DC1I2_HUMAN	aggrephagy [GO:0035973];antigen processing and presentation of exogenous peptide antigen via MHC class II [GO:0019886];ciliary basal body-plasma membrane docking [GO:0097711];endoplasmic reticulum to Golgi vesicle-mediated transport [GO:0006888];G2/M transition of mitotic cell cycle [GO:0000086];microtubule-based movement [GO:0007018];mitotic spindle organization [GO:0007052];regulation of G2/M t…	centrosome [GO:0005813];cytoplasm [GO:0005737];cytoplasmic dynein complex [GO:0005868];cytosol [GO:0005829];microtubule [GO:0005874];vesicle [GO:0031982]	dynein heavy chain binding [GO:0045504];dynein light chain binding [GO:0045503];microtubule motor activity [GO:0003777]	-	3D-structure;Acetylation;Alternative splicing;Cytoplasm;Cytoskeleton;Direct protein sequencing;Disease variant;Dynein;Host-virus interaction;Mental retardation;Microtubule;Motor protein;Phosphoprotein;Reference proteome;Repeat;Transport;WD repeat	Dynein intermediate chain family	DNCI2|IC2	638	71.45	4.87	-0.637931		+	+	+	7	7		567680	31713.6	33145.6
P08758	Annexin A5 (Anchorin CII) (Annexin V) (Annexin-5) (Calphobindin I) (CBP-I) (Endonexin II) (Lipocortin V) (Placental anticoagulant protein 4) (PP4) (Placental anticoagulant protein I) (PAP-I) (Thromboplastin inhibitor) (Vascular anticoagulant-alpha) (VAC-alpha)	ANXA5 ANX5 ENX2 PP4	ANXA5_HUMAN	blood coagulation [GO:0007596];negative regulation of apoptotic process [GO:0043066];negative regulation of coagulation [GO:0050819];platelet degranulation [GO:0002576];signal transduction [GO:0007165]	collagen-containing extracellular matrix [GO:0062023];cytoplasm [GO:0005737];cytosol [GO:0005829];extracellular exosome [GO:0070062];extracellular region [GO:0005576];focal adhesion [GO:0005925];membrane [GO:0016020]	calcium-dependent phospholipid binding [GO:0005544];calcium ion binding [GO:0005509];phospholipase inhibitor activity [GO:0004859];phospholipid binding [GO:0005543]	-	3D-structure;Acetylation;Annexin;Blood coagulation;Calcium;Calcium/phospholipid-binding;Direct protein sequencing;Hemostasis;Isopeptide bond;Phosphoprotein;Reference proteome;Repeat;S-nitrosylation;Ubl conjugation	Annexin family	ANX5|ENX2|HEL-S-7|PP4|RPRGL3	320	35.93	4.67	-0.33	+	+	+	+	12	12	14944.4	477958	1169.6	85123.4
P63027;Q15836	Vesicle-associated membrane protein 3 (VAMP-3) (Cellubrevin) (CEB) (Synaptobrevin-3);Vesicle-associated membrane protein 2 (VAMP-2) (Synaptobrevin-2)	VAMP3 SYB3;VAMP2 SYB2	VAMP3_HUMAN;VAMP2_HUMAN	antigen processing and presentation of exogenous peptide antigen via MHC class I, TAP-dependent [GO:0002479];calcium-ion regulated exocytosis [GO:0017156];cellular response to interferon-gamma [GO:0071346];exocytosis [GO:0006887];Golgi to plasma membrane protein transport [GO:0043001];membrane fusion [GO:0061025];membrane organization [GO:0061024];negative regulation of secretion by cell [GO:1903…	apical plasma membrane [GO:0016324];cell surface [GO:0009986];clathrin-coated endocytic vesicle membrane [GO:0030669];clathrin-coated vesicle [GO:0030136];cytosol [GO:0005829];early endosome [GO:0005769];integral component of membrane [GO:0016021];integral component of synaptic vesicle membrane [GO:0030285];intracellular membrane-bounded organelle [GO:0043231];neuron projection [GO:0043005];perin…	SNAP receptor activity [GO:0005484];syntaxin-1 binding [GO:0017075];syntaxin binding [GO:0019905];calcium-dependent protein binding [GO:0048306];calmodulin binding [GO:0005516];phospholipid binding [GO:0005543];protein self-association [GO:0043621];SNAP receptor activity [GO:0005484];SNARE binding [GO:0000149];syntaxin-1 binding [GO:0017075];syntaxin binding [GO:0019905]	TISSUE SPECIFICITY: Nervous system and skeletal muscle. {ECO:0000269|PubMed:8760387}.	Acetylation;Cell junction;Coiled coil;Direct protein sequencing;Membrane;Protein transport;Reference proteome;Synapse;Synaptosome;Transmembrane;Transmembrane helix;Transport;3D-structure;Acetylation;Cell junction;Cell membrane;Coiled coil;Cytoplasmic vesicle;Disease variant;Membrane;Mental retardation;Phosphoprotein;Reference proteome;Synapse;Transmembrane;Transmembrane helix	Synaptobrevin family;Synaptobrevin family	-	108	11.985	8.62	-0.0376897		+			0	1		27519.8
P02788	Lactotransferrin (Lactoferrin) (EC 3.4.21.-) (Growth-inhibiting protein 12) (Talalactoferrin) [Cleaved into: Lactoferricin-H (Lfcin-H);Kaliocin-1;Lactoferroxin-A;Lactoferroxin-B;Lactoferroxin-C]	LTF GIG12 LF	TRFL_HUMAN	amyloid fibril formation [GO:1990000];antibacterial humoral response [GO:0019731];antifungal humoral response [GO:0019732];antimicrobial humoral immune response mediated by antimicrobial peptide [GO:0061844];antimicrobial humoral response [GO:0019730];bone morphogenesis [GO:0060349];defense response to Gram-negative bacterium [GO:0050829];defense response to Gram-positive bacterium [GO:0050830];h…	cell surface [GO:0009986];cytoplasm [GO:0005737];early endosome [GO:0005769];extracellular exosome [GO:0070062];extracellular region [GO:0005576];extracellular space [GO:0005615];nucleus [GO:0005634];phagocytic vesicle lumen [GO:0097013];plasma membrane [GO:0005886];protein-containing complex [GO:0032991];recycling endosome [GO:0055037];secretory granule [GO:0030141];specific granule [GO:0042581]…	cysteine-type endopeptidase inhibitor activity [GO:0004869];DNA binding [GO:0003677];heparin binding [GO:0008201];iron ion binding [GO:0005506];lipopolysaccharide binding [GO:0001530];protein serine/threonine kinase activator activity [GO:0043539];serine-type endopeptidase activity [GO:0004252]	TISSUE SPECIFICITY: High levels are found in saliva and tears, intermediate levels in serum and plasma, and low levels in urine. In kidney, detected in the distal collecting tubules in the medulla but not in the cortical region or in blood vessels. Detected in peripheral blood neutrophils (at protein level). Isoform 1 and isoform DeltaLf are expressed in breast, prostate, spleen, pancreas, kidney…	3D-structure;Alternative promoter usage;Antibiotic;Antimicrobial;Cytoplasm;DNA-binding;Direct protein sequencing;Disulfide bond;Glycoprotein;Heparin-binding;Hydrolase;Immunity;Ion transport;Iron;Iron transport;Isopeptide bond;Metal-binding;Nucleus;Osteogenesis;Protease;Reference proteome;Repeat;Secreted;Serine protease;Signal;Transcription;Transcription regulation;Transport;Ubl conjugation	Transferrin family	GIG12|HEL110|HLF2|LF	710	78.17	8.14	-0.337042	+	+	+	+	85	85	9716644	791576264	867467712	864727136
Q7KZF4	Staphylococcal nuclease domain-containing protein 1 (EC 3.1.31.1) (100 kDa coactivator) (EBNA2 coactivator p100) (Tudor domain-containing protein 11) (p100 co-activator)	SND1 TDRD11	SND1_HUMAN	gene silencing by RNA [GO:0031047];miRNA catabolic process [GO:0010587];osteoblast differentiation [GO:0001649];regulation of cell cycle process [GO:0010564];RNA catabolic process [GO:0006401];viral process [GO:0016032]	cytoplasm [GO:0005737];cytosol [GO:0005829];dense body [GO:0097433];extracellular exosome [GO:0070062];melanosome [GO:0042470];membrane [GO:0016020];nucleus [GO:0005634];RISC complex [GO:0016442]	cadherin binding [GO:0045296];endonuclease activity [GO:0004519];endoribonuclease activity [GO:0004521];nuclease activity [GO:0004518];RISC complex binding [GO:1905172];RNA binding [GO:0003723];transcription coregulator activity [GO:0003712]	TISSUE SPECIFICITY: Ubiquitously expressed. {ECO:0000269|PubMed:7651391}.	3D-structure;Acetylation;Cytoplasm;Direct protein sequencing;Endonuclease;Host-virus interaction;Hydrolase;Isopeptide bond;Nuclease;Nucleus;Phosphoprotein;Reference proteome;Repeat;Transcription;Transcription regulation;Ubl conjugation	-	TDRD11|p100	910	101.98	6.75	-0.425824		+	+	+	12	12		769715	16133.1	149.998
P00441	Superoxide dismutase [Cu-Zn] (EC 1.15.1.1) (Superoxide dismutase 1) (hSod1)	SOD1	SODC_HUMAN	activation of MAPK activity [GO:0000187];anterograde axonal transport [GO:0008089];auditory receptor cell stereocilium organization [GO:0060088];cell aging [GO:0007569];cellular iron ion homeostasis [GO:0006879];cellular response to ATP [GO:0071318];cellular response to cadmium ion [GO:0071276];cellular response to oxidative stress [GO:0034599];cellular response to potassium ion [GO:0035865];embr…	axon cytoplasm [GO:1904115];cytoplasm [GO:0005737];cytoplasmic vesicle [GO:0031410];cytosol [GO:0005829];dendrite cytoplasm [GO:0032839];dense core granule [GO:0031045];extracellular exosome [GO:0070062];extracellular region [GO:0005576];extracellular space [GO:0005615];lysosome [GO:0005764];mitochondrial intermembrane space [GO:0005758];mitochondrial matrix [GO:0005759];mitochondrion [GO:0005739…	chaperone binding [GO:0051087];copper ion binding [GO:0005507];identical protein binding [GO:0042802];protein phosphatase 2B binding [GO:0030346];small GTPase binding [GO:0031267];superoxide dismutase activity [GO:0004784];zinc ion binding [GO:0008270]	-	3D-structure;Acetylation;Amyotrophic lateral sclerosis;Antioxidant;Copper;Cytoplasm;Direct protein sequencing;Disease variant;Disulfide bond;Lipoprotein;Metal-binding;Mitochondrion;Neurodegeneration;Nucleus;Oxidoreductase;Palmitate;Phosphoprotein;Reference proteome;Ubl conjugation;Zinc	Cu-Zn superoxide dismutase family	ALS|ALS1|HEL-S-44|IPOA|SOD|hSod1|homodimer	154	15.93	5.65	-0.343506		+	+	+	5	5		4.14599e+06	38858.6	35493.9
P49327	Fatty acid synthase (EC 2.3.1.85) (Type I fatty acid synthase) [Includes: [Acyl-carrier-protein] S-acetyltransferase (EC 2.3.1.38);[Acyl-carrier-protein] S-malonyltransferase (EC 2.3.1.39);3-oxoacyl-[acyl-carrier-protein] synthase (EC 2.3.1.41);3-oxoacyl-[acyl-carrier-protein] reductase (EC 1.1.1.100);3-hydroxyacyl-[acyl-carrier-protein] dehydratase (EC 4.2.1.59);Enoyl-[acyl-carrier-protein] redu…	FASN FAS	FAS_HUMAN	acetyl-CoA metabolic process [GO:0006084];cellular response to interleukin-4 [GO:0071353];establishment of endothelial intestinal barrier [GO:0090557];ether lipid biosynthetic process [GO:0008611];fatty acid biosynthetic process [GO:0006633];fatty acid metabolic process [GO:0006631];fatty-acyl-CoA biosynthetic process [GO:0046949];glandular epithelial cell development [GO:0002068];intracellular r…	cytosol [GO:0005829];extracellular exosome [GO:0070062];glycogen granule [GO:0042587];Golgi apparatus [GO:0005794];melanosome [GO:0042470];membrane [GO:0016020];plasma membrane [GO:0005886]	(3R)-hydroxymyristoyl-[acyl-carrier-protein] dehydratase activity [GO:0008659];[acyl-carrier-protein] S-acetyltransferase activity [GO:0004313];[acyl-carrier-protein] S-malonyltransferase activity [GO:0004314];3-hydroxydecanoyl-[acyl-carrier-protein] dehydratase activity [GO:0008693];3-hydroxyoctanoyl-[acyl-carrier-protein] dehydratase activity [GO:0047451];3-hydroxypalmitoyl-[acyl-carrier-protei…	TISSUE SPECIFICITY: Ubiquitous. Prominent expression in brain, lung, liver and mammary gland. {ECO:0000269|PubMed:7567999, ECO:0000269|PubMed:7595075}.	3D-structure;Acetylation;Cytoplasm;Direct protein sequencing;Fatty acid biosynthesis;Fatty acid metabolism;Hydrolase;Isopeptide bond;Lipid biosynthesis;Lipid metabolism;Lyase;Multifunctional enzyme;NAD;NADP;Oxidoreductase;Phosphopantetheine;Phosphoprotein;Pyridoxal phosphate;Reference proteome;S-nitrosylation;Transferase;Ubl conjugation	-	FAS|OA-519|SDR27X1	2511	273.39	5.98	-0.0696933		+		+	17	17		255284		57499.7
Q06830	Peroxiredoxin-1 (EC 1.11.1.24) (Natural killer cell-enhancing factor A) (NKEF-A) (Proliferation-associated gene protein) (PAG) (Thioredoxin peroxidase 2) (Thioredoxin-dependent peroxide reductase 2) (Thioredoxin-dependent peroxiredoxin 1)	PRDX1 PAGA PAGB TDPX2	PRDX1_HUMAN	cell population proliferation [GO:0008283];cell redox homeostasis [GO:0045454];cellular response to oxidative stress [GO:0034599];hydrogen peroxide catabolic process [GO:0042744];leukocyte activation [GO:0045321];natural killer cell activation [GO:0030101];removal of superoxide radicals [GO:0019430];retina homeostasis [GO:0001895];skeletal system development [GO:0001501]	cytoplasm [GO:0005737];cytosol [GO:0005829];extracellular exosome [GO:0070062];extracellular space [GO:0005615];melanosome [GO:0042470];nucleus [GO:0005634]	cadherin binding [GO:0045296];peroxidase activity [GO:0004601];RNA binding [GO:0003723];thioredoxin peroxidase activity [GO:0008379]	-	3D-structure;Acetylation;Antioxidant;Cytoplasm;Direct protein sequencing;Disulfide bond;Isopeptide bond;Oxidoreductase;Peroxidase;Phosphoprotein;Redox-active center;Reference proteome;Ubl conjugation	Peroxiredoxin family;AhpC/Prx1 subfamily	MSP23|NKEF-A|NKEFA|PAG|PAGA|PAGB|PRX1|PRXI|TDPX2	199	22.11	8.17	-0.264824	+	+	+	+	13	16	3387.65	2.18756e+07	481329	6.24321e+06
P14868	Aspartate--tRNA ligase, cytoplasmic (EC 6.1.1.12) (Aspartyl-tRNA synthetase) (AspRS) (Cell proliferation-inducing gene 40 protein)	DARS1 DARS PIG40	SYDC_HUMAN	aspartyl-tRNA aminoacylation [GO:0006422];protein-containing complex assembly [GO:0065003];translation [GO:0006412];tRNA aminoacylation for protein translation [GO:0006418]	aminoacyl-tRNA synthetase multienzyme complex [GO:0017101];cytoplasm [GO:0005737];cytosol [GO:0005829];extracellular exosome [GO:0070062];membrane [GO:0016020];synapse [GO:0045202]	aminoacylase activity [GO:0004046];aspartate-tRNA ligase activity [GO:0004815];ATP binding [GO:0005524];RNA binding [GO:0003723]	TISSUE SPECIFICITY: Expression in the developing and adult brain shows similar patterns. Highly expressed in the ventricular and subventricular zones, including hippocampal subfields, the midlateral temporal cortex and the frontal polar cortex. The cerebellum, cerebral cortex, hippocampus, and lateral ventricle show preferential neuronal expression. Expression in the peripheral neurons is evident…	3D-structure;ATP-binding;Acetylation;Alternative splicing;Aminoacyl-tRNA synthetase;Cytoplasm;Disease variant;Ligase;Nucleotide-binding;Phosphoprotein;Protein biosynthesis;Reference proteome	Class-II aminoacyl-tRNA synthetase family;Type 2 subfamily	HBSL|aspRS	501	57.13	6.08	-0.416367		+	+	+	12	12		51248.7	4428.21	15717.2
P35579	Myosin-9 (Cellular myosin heavy chain, type A) (Myosin heavy chain 9) (Myosin heavy chain, non-muscle IIa) (Non-muscle myosin heavy chain A) (NMMHC-A) (Non-muscle myosin heavy chain IIa) (NMMHC II-a) (NMMHC-IIA)	MYH9	MYH9_HUMAN	actin cytoskeleton reorganization [GO:0031532];actin filament-based movement [GO:0030048];actomyosin structure organization [GO:0031032];angiogenesis [GO:0001525];blood vessel endothelial cell migration [GO:0043534];cortical granule exocytosis [GO:0060471];cytokinetic process [GO:0032506];establishment of meiotic spindle localization [GO:0051295];establishment of T cell polarity [GO:0001768];inte…	actin cytoskeleton [GO:0015629];actomyosin [GO:0042641];actomyosin contractile ring [GO:0005826];adherens junction [GO:0005912];brush border [GO:0005903];cell leading edge [GO:0031252];cleavage furrow [GO:0032154];cortical granule [GO:0060473];cytoplasm [GO:0005737];cytoplasmic side of plasma membrane [GO:0009898];cytosol [GO:0005829];extracellular exosome [GO:0070062];focal adhesion [GO:0005925]…	actin binding [GO:0003779];actin-dependent ATPase activity [GO:0030898];actin filament binding [GO:0051015];ADP binding [GO:0043531];ATPase activity [GO:0016887];ATP binding [GO:0005524];cadherin binding [GO:0045296];calmodulin binding [GO:0005516];identical protein binding [GO:0042802];integrin binding [GO:0005178];microfilament motor activity [GO:0000146];motor activity [GO:0003774];protein dom…	TISSUE SPECIFICITY: In the kidney, expressed in the glomeruli. Also expressed in leukocytes. {ECO:0000269|PubMed:11752022, ECO:0000269|PubMed:1912569}.	3D-structure;ATP-binding;Acetylation;Actin-binding;Alport syndrome;Alternative splicing;Calmodulin-binding;Cataract;Cell adhesion;Cell shape;Coiled coil;Cytoplasm;Cytoplasmic vesicle;Cytoskeleton;Deafness;Direct protein sequencing;Disease variant;Methylation;Motor protein;Myosin;Non-syndromic deafness;Nucleotide-binding;Phosphoprotein;Reference proteome;Ubl conjugation	TRAFAC class myosin-kinesin ATPase superfamily;Myosin family	BDPLT6|DFNA17|EPSTS|FTNS|MHA|NMHC-II-A|NMMHC-IIA|NMMHCA	1960	226.5	5.31	-0.85352		+	+	+	58	66		3.7378e+06	234334	611657
P61803	Dolichyl-diphosphooligosaccharide--protein glycosyltransferase subunit DAD1 (Oligosaccharyl transferase subunit DAD1) (Defender against cell death 1) (DAD-1)	DAD1	DAD1_HUMAN	apoptotic process [GO:0006915];blastocyst development [GO:0001824];negative regulation of apoptotic process [GO:0043066];protein glycosylation [GO:0006486];protein N-linked glycosylation [GO:0006487];protein N-linked glycosylation via asparagine [GO:0018279];regulation of protein stability [GO:0031647];response to drug [GO:0042493];response to nutrient [GO:0007584];viral protein processing [GO:00…	endoplasmic reticulum membrane [GO:0005789];integral component of membrane [GO:0016021];membrane [GO:0016020];oligosaccharyltransferase complex [GO:0008250]	enzyme activator activity [GO:0008047]	-	3D-structure;Acetylation;Apoptosis;Direct protein sequencing;Endoplasmic reticulum;Membrane;Reference proteome;Transmembrane;Transmembrane helix	DAD/OST2 family	OST2	113	12.5	6.87	0.824779		+		+	2	2		144346		6157.35
P50452	Serpin B8 (Cytoplasmic antiproteinase 2) (CAP-2) (CAP2) (Peptidase inhibitor 8) (PI-8)	SERPINB8 PI8	SPB8_HUMAN	epithelial cell-cell adhesion [GO:0090136];negative regulation of endopeptidase activity [GO:0010951]	collagen-containing extracellular matrix [GO:0062023];cytoplasm [GO:0005737];cytosol [GO:0005829];extracellular exosome [GO:0070062];extracellular space [GO:0005615]	serine-type endopeptidase inhibitor activity [GO:0004867]	-	Alternative splicing;Cytoplasm;Protease inhibitor;Reference proteome;Serine protease inhibitor	Serpin family;Ov-serpin subfamily	CAP2|PI8	374	42.76	5.23	-0.323529		+		+	4	5		32899.5		54628.6
P01008	Antithrombin-III (ATIII) (Serpin C1)	SERPINC1 AT3 PRO0309	ANT3_HUMAN	acute inflammatory response to antigenic stimulus [GO:0002438];blood coagulation [GO:0007596];cellular protein metabolic process [GO:0044267];lactation [GO:0007595];negative regulation of endopeptidase activity [GO:0010951];post-translational protein modification [GO:0043687];regulation of blood coagulation, intrinsic pathway [GO:2000266];response to nutrient [GO:0007584]	blood microparticle [GO:0072562];collagen-containing extracellular matrix [GO:0062023];endoplasmic reticulum lumen [GO:0005788];extracellular exosome [GO:0070062];extracellular region [GO:0005576];extracellular space [GO:0005615];plasma membrane [GO:0005886]	heparin binding [GO:0008201];identical protein binding [GO:0042802];protease binding [GO:0002020];serine-type endopeptidase inhibitor activity [GO:0004867]	TISSUE SPECIFICITY: Found in plasma.	3D-structure;Blood coagulation;Direct protein sequencing;Disease variant;Disulfide bond;Glycoprotein;Hemostasis;Heparin-binding;Phosphoprotein;Protease inhibitor;Reference proteome;Secreted;Serine protease inhibitor;Signal;Thrombophilia	Serpin family	AT3|AT3D|ATIII|THPH7	464	52.6	6.3	-0.278233		+	+	+	20	20		479323	7971.93	891545
P52788	Spermine synthase (SPMSY) (EC 2.5.1.22) (Spermidine aminopropyltransferase)	SMS	SPSY_HUMAN	methionine metabolic process [GO:0006555];polyamine metabolic process [GO:0006595];spermine biosynthetic process [GO:0006597]	cytosol [GO:0005829];extracellular exosome [GO:0070062]	spermine synthase activity [GO:0016768]	-	3D-structure;Acetylation;Alternative splicing;Direct protein sequencing;Mental retardation;Phosphoprotein;Polyamine biosynthesis;Reference proteome;Transferase	Spermidine/spermine synthase family	MRSR|SPMSY|SRS|SpS	366	41.26	4.61	-0.256284		+	+		3	3		18923.2	1884.42
P09622	Dihydrolipoyl dehydrogenase, mitochondrial (EC 1.8.1.4) (Dihydrolipoamide dehydrogenase) (Glycine cleavage system L protein)	DLD GCSL LAD PHE3	DLDH_HUMAN	2-oxoglutarate metabolic process [GO:0006103];aging [GO:0007568];branched-chain amino acid catabolic process [GO:0009083];cell redox homeostasis [GO:0045454];dihydrolipoamide metabolic process [GO:0051068];gastrulation [GO:0007369];glycine catabolic process [GO:0006546];histone succinylation [GO:0106077];lipoate metabolic process [GO:0009106];lysine catabolic process [GO:0006554];mitochondrial ac…	acrosomal matrix [GO:0043159];mitochondrial matrix [GO:0005759];mitochondrion [GO:0005739];motile cilium [GO:0031514];nucleus [GO:0005634];oxoglutarate dehydrogenase complex [GO:0045252];pyruvate dehydrogenase complex [GO:0045254]	dihydrolipoyl dehydrogenase activity [GO:0004148];flavin adenine dinucleotide binding [GO:0050660];lipoamide binding [GO:0043544];NAD binding [GO:0051287]	-	3D-structure;Acetylation;Alternative splicing;Cell projection;Cilium;Cytoplasmic vesicle;Disease variant;Disulfide bond;FAD;Flagellum;Flavoprotein;Mitochondrion;NAD;Nucleus;Oxidoreductase;Phosphoprotein;Redox-active center;Reference proteome;Transit peptide	Class-I pyridine nucleotide-disulfide oxidoreductase family	DLDD|DLDH|E3|GCSL|LAD|PHE3	509	54.17	7.81	-0.035167		+		+	6	6		19971.3		3569.56
B9A064	Immunoglobulin lambda-like polypeptide 5 (G lambda-1) (Germline immunoglobulin lambda 1)	IGLL5	IGLL5_HUMAN	B cell receptor signaling pathway [GO:0050853];complement activation, classical pathway [GO:0006958];defense response to bacterium [GO:0042742];innate immune response [GO:0045087];phagocytosis, engulfment [GO:0006911];phagocytosis, recognition [GO:0006910];positive regulation of B cell activation [GO:0050871]	external side of plasma membrane [GO:0009897];extracellular exosome [GO:0070062];immunoglobulin complex, circulating [GO:0042571]	antigen binding [GO:0003823];immunoglobulin receptor binding [GO:0034987]	TISSUE SPECIFICITY: Contrary to IGLL1, not expressed in pre-B-cells. {ECO:0000269|PubMed:1703205, ECO:0000269|PubMed:1900243}.	Alternative splicing;Disulfide bond;Immunoglobulin domain;Reference proteome;Secreted;Signal	-	IGL|IGLV|VL-MAR	214	23.06	8.96	-0.403738	+	+	+	+	1	10	94992.6	1.46849e+07	1.11439e+08	2.11371e+08
Q7Z6Z7	E3 ubiquitin-protein ligase HUWE1 (EC 2.3.2.26) (ARF-binding protein 1) (ARF-BP1) (HECT, UBA and WWE domain-containing protein 1) (HECT-type E3 ubiquitin transferase HUWE1) (Homologous to E6AP carboxyl terminus homologous protein 9) (HectH9) (Large structure of UREB1) (LASU1) (Mcl-1 ubiquitin ligase E3) (Mule) (Upstream regulatory element-binding protein 1) (URE-B1) (URE-binding protein 1)	HUWE1 KIAA0312 KIAA1578 UREB1 HSPC272	HUWE1_HUMAN	base-excision repair [GO:0006284];cell differentiation [GO:0030154];circadian regulation of gene expression [GO:0032922];Golgi organization [GO:0007030];histone ubiquitination [GO:0016574];membrane fusion [GO:0061025];negative regulation of mitochondrial fusion [GO:0010637];neutrophil degranulation [GO:0043312];positive regulation of mitophagy in response to mitochondrial depolarization [GO:00987…	cytoplasm [GO:0005737];cytosol [GO:0005829];extracellular exosome [GO:0070062];extracellular region [GO:0005576];ficolin-1-rich granule lumen [GO:1904813];Golgi membrane [GO:0000139];membrane [GO:0016020];nucleoplasm [GO:0005654];nucleus [GO:0005634];secretory granule lumen [GO:0034774]	DNA binding [GO:0003677];RNA binding [GO:0003723];ubiquitin protein ligase activity [GO:0061630];ubiquitin-protein transferase activity [GO:0004842]	TISSUE SPECIFICITY: Weakly expressed in heart, brain and placenta but not in other tissues. Expressed in a number of cell lines, predominantly in those from colorectal carcinomas. {ECO:0000269|PubMed:15567145}.	3D-structure;Acetylation;Alternative splicing;Biological rhythms;Chromosomal rearrangement;Cytoplasm;DNA damage;DNA repair;DNA-binding;Differentiation;Disease variant;Mental retardation;Methylation;Nucleus;Phosphoprotein;Reference proteome;Transferase;Ubl conjugation pathway	UPL family;TOM1/PTR1 subfamily	ARF-BP1|HECTH9|HSPC272|Ib772|LASU1|MULE|URE-B1|UREB1	4374	481.83	4.88	-0.38882		+	+	+	10	10		321263	25887.6	4466.33
Q13113	PDZK1-interacting protein 1 (17 kDa membrane-associated protein) (Protein DD96)	PDZK1IP1 MAP17	PDZ1I_HUMAN	-	extracellular exosome [GO:0070062];integral component of membrane [GO:0016021]	-	TISSUE SPECIFICITY: Expressed at significant levels only in a single epithelial cell population, the proximal tubular epithelial cells of the kidney. Diffusely expressed in various carcinomas originating from kidney, colon, lung and breast.	Membrane;Phosphoprotein;Reference proteome;Transmembrane;Transmembrane helix	-	DD96|MAP17|SPAP	114	12.23	4.58	0.255263		+		+	1	1		5884.14		841.443
Q92692	Nectin-2 (Herpes virus entry mediator B) (Herpesvirus entry mediator B) (HveB) (Nectin cell adhesion molecule 2) (Poliovirus receptor-related protein 2) (CD antigen CD112)	NECTIN2 HVEB PRR2 PVRL2	NECT2_HUMAN	acrosome assembly [GO:0001675];adherens junction organization [GO:0034332];adhesion of symbiont to host [GO:0044406];cell part morphogenesis [GO:0032990];cilium organization [GO:0044782];coreceptor-mediated virion attachment to host cell [GO:0046814];cytoskeleton organization [GO:0007010];establishment of mitochondrion localization [GO:0051654];fertilization [GO:0009566];fusion of virus membrane …	apical junction complex [GO:0043296];cell-cell contact zone [GO:0044291];cell-cell junction [GO:0005911];cell surface [GO:0009986];extracellular exosome [GO:0070062];focal adhesion [GO:0005925];integral component of membrane [GO:0016021];plasma membrane [GO:0005886];zonula adherens [GO:0005915]	cell adhesion molecule binding [GO:0050839];coreceptor activity [GO:0015026];identical protein binding [GO:0042802];protein homodimerization activity [GO:0042803];virus receptor activity [GO:0001618]	TISSUE SPECIFICITY: Ubiquitous.	3D-structure;Alternative splicing;Cell adhesion;Cell membrane;Disulfide bond;Glycoprotein;Host cell receptor for virus entry;Host-virus interaction;Immunoglobulin domain;Membrane;Phosphoprotein;Receptor;Reference proteome;Repeat;Signal;Transmembrane;Transmembrane helix	Nectin family	CD112|HVEB|PRR2|PVRR2	538	57.73	4.5	-0.237918		+	+		1	1		87.6494	2929.14
P62241	40S ribosomal protein S8 (Small ribosomal subunit protein eS8)	RPS8 OK/SW-cl.83	RS8_HUMAN	cytoplasmic translation [GO:0002181];maturation of SSU-rRNA from tricistronic rRNA transcript (SSU-rRNA, 5.8S rRNA, LSU-rRNA) [GO:0000462];nuclear-transcribed mRNA catabolic process, nonsense-mediated decay [GO:0000184];SRP-dependent cotranslational protein targeting to membrane [GO:0006614];translation [GO:0006412];translational initiation [GO:0006413];viral transcription [GO:0019083]	cytosol [GO:0005829];cytosolic ribosome [GO:0022626];cytosolic small ribosomal subunit [GO:0022627];endoplasmic reticulum [GO:0005783];extracellular exosome [GO:0070062];focal adhesion [GO:0005925];membrane [GO:0016020];nucleoplasm [GO:0005654];nucleus [GO:0005634];ribonucleoprotein complex [GO:1990904]	RNA binding [GO:0003723];structural constituent of ribosome [GO:0003735]	-	3D-structure;Acetylation;Cytoplasm;Direct protein sequencing;Isopeptide bond;Lipoprotein;Membrane;Myristate;Phosphoprotein;Reference proteome;Ribonucleoprotein;Ribosomal protein;Ubl conjugation	Eukaryotic ribosomal protein eS8 family	S8	208	24.2	10.75	-1.02019		+		+	10	10		93126.3		5686.16
P08238	Heat shock protein HSP 90-beta (HSP 90) (Heat shock 84 kDa) (HSP 84) (HSP84)	HSP90AB1 HSP90B HSPC2 HSPCB	HS90B_HUMAN	axon extension [GO:0048675];cellular response to heat [GO:0034605];cellular response to interleukin-4 [GO:0071353];cellular response to organic cyclic compound [GO:0071407];central nervous system neuron axonogenesis [GO:0021955];chaperone-mediated protein complex assembly [GO:0051131];establishment of cell polarity [GO:0030010];Fc-gamma receptor signaling pathway involved in phagocytosis [GO:0038…	apical plasma membrane [GO:0016324];aryl hydrocarbon receptor complex [GO:0034751];axonal growth cone [GO:0044295];basolateral plasma membrane [GO:0016323];brush border membrane [GO:0031526];cell surface [GO:0009986];cytoplasm [GO:0005737];cytosol [GO:0005829];dendritic growth cone [GO:0044294];dynein axonemal particle [GO:0120293];extracellular exosome [GO:0070062];extracellular region [GO:00055…	ATPase activity [GO:0016887];ATP binding [GO:0005524];ATP-dependent protein binding [GO:0043008];cadherin binding [GO:0045296];CTP binding [GO:0002135];dATP binding [GO:0032564];disordered domain specific binding [GO:0097718];DNA polymerase binding [GO:0070182];double-stranded RNA binding [GO:0003725];GTP binding [GO:0005525];heat shock protein binding [GO:0031072];histone deacetylase binding [GO…	-	3D-structure;ATP-binding;Acetylation;Cell membrane;Chaperone;Cytoplasm;Direct protein sequencing;Glycoprotein;Membrane;Methylation;Nucleotide-binding;Nucleus;Phosphoprotein;Reference proteome;S-nitrosylation;Secreted;Stress response;Ubl conjugation	Heat shock protein 90 family	D6S182|HSP84|HSP90B|HSPC2|HSPCB	724	83.25	4.73	-0.678453		+	+	+	7	12		172844	198622	395946
Q9UHB6	LIM domain and actin-binding protein 1 (Epithelial protein lost in neoplasm)	LIMA1 EPLIN SREBP3 PP624	LIMA1_HUMAN	actin filament bundle assembly [GO:0051017];cell migration [GO:0016477];cholesterol homeostasis [GO:0042632];cholesterol metabolic process [GO:0008203];intestinal cholesterol absorption [GO:0030299];negative regulation of actin filament depolymerization [GO:0030835];ruffle organization [GO:0031529]	actin cytoskeleton [GO:0015629];brush border membrane [GO:0031526];cleavage furrow [GO:0032154];cytosol [GO:0005829];focal adhesion [GO:0005925];plasma membrane [GO:0005886];ruffle [GO:0001726];stress fiber [GO:0001725]	actin filament binding [GO:0051015];actin monomer binding [GO:0003785];cadherin binding [GO:0045296];metal ion binding [GO:0046872]	TISSUE SPECIFICITY: Highly expressed in placenta, kidney, pancreas, prostate, ovary, spleen and heart. Also detected in lung, liver, brain, skeletal muscle, thymus, testis and intestine. Not detected in leukocytes. Isoform Beta expressed generally at very low levels. Isoform Alpha abundant in epithelial cells from mammary gland, prostate and in normal oral keratinocytes. Low levels in aortic endo…	3D-structure;Acetylation;Actin-binding;Alternative promoter usage;Alternative splicing;Cell junction;Cell membrane;Cholesterol metabolism;Cytoplasm;Cytoskeleton;LIM domain;Lipid metabolism;Membrane;Metal-binding;Phosphoprotein;Reference proteome;Steroid metabolism;Sterol metabolism;Zinc	-	EPLIN|SREBP3	759	85.21	6.4	-1.07378		+	+		7	7		123857	37166.7
Q5VW32	BRO1 domain-containing protein BROX (BRO1 domain- and CAAX motif-containing protein)	BROX BROFTI C1orf58	BROX_HUMAN	-	extracellular exosome [GO:0070062];membrane [GO:0016020]	-	-	3D-structure;Acetylation;Alternative splicing;Lipoprotein;Membrane;Methylation;Prenylation;Reference proteome	BROX family	C1orf58	411	46.47	7.56	-0.458637		+			4	4		15922.4
P62269	40S ribosomal protein S18 (Ke-3) (Ke3) (Small ribosomal subunit protein uS13)	RPS18 D6S218E	RS18_HUMAN	cytoplasmic translation [GO:0002181];nuclear-transcribed mRNA catabolic process, nonsense-mediated decay [GO:0000184];SRP-dependent cotranslational protein targeting to membrane [GO:0006614];translation [GO:0006412];translational initiation [GO:0006413];viral transcription [GO:0019083]	cytosol [GO:0005829];cytosolic ribosome [GO:0022626];cytosolic small ribosomal subunit [GO:0022627];extracellular exosome [GO:0070062];focal adhesion [GO:0005925];membrane [GO:0016020];nucleoplasm [GO:0005654];nucleus [GO:0005634];postsynaptic density [GO:0014069];ribosome [GO:0005840];small ribosomal subunit [GO:0015935]	RNA binding [GO:0003723];rRNA binding [GO:0019843];structural constituent of ribosome [GO:0003735]	-	3D-structure;Acetylation;Cytoplasm;Direct protein sequencing;Isopeptide bond;RNA-binding;Reference proteome;Ribonucleoprotein;Ribosomal protein;Ubl conjugation;rRNA-binding	Universal ribosomal protein uS13 family	D6S218E|HKE3|KE-3|KE3|S18	152	17.72	11.46	-0.709868		+	+	+	11	11		123300	55255.5	97662.8
P36542	ATP synthase subunit gamma, mitochondrial (ATP synthase F1 subunit gamma) (F-ATPase gamma subunit)	ATP5F1C ATP5C ATP5C1 ATP5CL1	ATPG_HUMAN	ATP biosynthetic process [GO:0006754];ATP synthesis coupled proton transport [GO:0015986];cristae formation [GO:0042407];mitochondrial ATP synthesis coupled proton transport [GO:0042776];oxidative phosphorylation [GO:0006119]	membrane [GO:0016020];mitochondrial inner membrane [GO:0005743];mitochondrial matrix [GO:0005759];mitochondrial proton-transporting ATP synthase complex [GO:0005753];mitochondrial proton-transporting ATP synthase complex, catalytic sector F(1) [GO:0000275];mitochondrion [GO:0005739]	proton-transporting ATP synthase activity, rotational mechanism [GO:0046933];RNA binding [GO:0003723]	TISSUE SPECIFICITY: Isoform Heart is expressed specifically in the heart and skeletal muscle, which require rapid energy supply. Isoform Liver is expressed in the brain, liver and kidney. Isoform Heart and Isoform Liver are expressed in the skin, intestine, stomach and aorta.	ATP synthesis;Acetylation;Alternative splicing;CF(1);Direct protein sequencing;Hydrogen ion transport;Ion transport;Membrane;Mitochondrion;Mitochondrion inner membrane;Phosphoprotein;Reference proteome;Transit peptide;Transport	ATPase gamma chain family	ATP5C|ATP5CL1	298	32.99	9.56	-0.179866		+		+	5	5		26982.5		3948.75
Q9NZD2	Glycolipid transfer protein (GLTP)	GLTP	GLTP_HUMAN	ceramide transport [GO:0035627];glycosphingolipid metabolic process [GO:0006687];intermembrane lipid transfer [GO:0120009]	cytosol [GO:0005829];membrane [GO:0016020]	ceramide 1-phosphate binding [GO:1902387];ceramide 1-phosphate transfer activity [GO:1902388];glycolipid binding [GO:0051861];identical protein binding [GO:0042802];lipid binding [GO:0008289];lipid transfer activity [GO:0120013]	TISSUE SPECIFICITY: Detected in fibroblasts (at protein level). Detected in fibroblasts and in various cancer cell lines. {ECO:0000269|PubMed:17980653, ECO:0000269|PubMed:18261224}.	3D-structure;Acetylation;Cytoplasm;Lipid transport;Reference proteome;Repeat;Transport	GLTP family	-	209	23.85	7.16	-0.0904306		+	+		3	3		16357.7	14211.6
P06576	ATP synthase subunit beta, mitochondrial (EC 7.1.2.2) (ATP synthase F1 subunit beta)	ATP5F1B ATP5B ATPMB ATPSB	ATPB_HUMAN	angiogenesis [GO:0001525];ATP biosynthetic process [GO:0006754];cellular response to interleukin-7 [GO:0098761];cristae formation [GO:0042407];generation of precursor metabolites and energy [GO:0006091];lipid metabolic process [GO:0006629];mitochondrial ATP synthesis coupled proton transport [GO:0042776];mitochondrion organization [GO:0007005];negative regulation of cell adhesion involved in subs…	cell surface [GO:0009986];extracellular exosome [GO:0070062];membrane [GO:0016020];mitochondrial matrix [GO:0005759];mitochondrial membrane [GO:0031966];mitochondrial nucleoid [GO:0042645];mitochondrial proton-transporting ATP synthase, catalytic core [GO:0005754];mitochondrial proton-transporting ATP synthase complex [GO:0005753];mitochondrion [GO:0005739];nucleus [GO:0005634];plasma membrane [G…	angiostatin binding [GO:0043532];ATP binding [GO:0005524];MHC class I protein binding [GO:0042288];proton-transporting ATPase activity, rotational mechanism [GO:0046961];proton-transporting ATP synthase activity, rotational mechanism [GO:0046933]	-	ATP synthesis;ATP-binding;Acetylation;CF(1);Direct protein sequencing;Glycoprotein;Hydrogen ion transport;Ion transport;Membrane;Mitochondrion;Mitochondrion inner membrane;Nucleotide-binding;Phosphoprotein;Reference proteome;Transit peptide;Translocase;Transport	ATPase alpha/beta chains family	ATPMB|ATPSB|HEL-S-271	529	56.55	5.06	0.0181474		+		+	13	13		3.67492e+06		2377.69
P56192	Methionine--tRNA ligase, cytoplasmic (EC 6.1.1.10) (Methionyl-tRNA synthetase) (MetRS)	MARS1 MARS	SYMC_HUMAN	cellular response to epidermal growth factor stimulus [GO:0071364];cellular response to insulin stimulus [GO:0032869];cellular response to platelet-derived growth factor stimulus [GO:0036120];cellular response to starvation [GO:0009267];methionyl-tRNA aminoacylation [GO:0006431];positive regulation of transcription of nucleolar large rRNA by RNA polymerase I [GO:1901838];rRNA transcription [GO:00…	aminoacyl-tRNA synthetase multienzyme complex [GO:0017101];cytoplasm [GO:0005737];cytosol [GO:0005829];extracellular exosome [GO:0070062];membrane [GO:0016020];nucleolus [GO:0005730]	ATP binding [GO:0005524];methionine-tRNA ligase activity [GO:0004825];tRNA binding [GO:0000049]	-	3D-structure;ATP-binding;Alternative splicing;Aminoacyl-tRNA synthetase;Charcot-Marie-Tooth disease;Cytoplasm;Disease variant;Ligase;Neurodegeneration;Neuropathy;Nucleotide-binding;Nucleus;Phosphoprotein;Protein biosynthesis;RNA-binding;Reference proteome;tRNA-binding	Class-I aminoacyl-tRNA synthetase family	CMT2U|ILFS2|ILLD|METRS|MRS|MTRNS|SPG70	900	101.1	5.73	-0.240778		+	+	+	3	3		14234.9	11859.8	24274.3
P68036	Ubiquitin-conjugating enzyme E2 L3 (EC 2.3.2.23) (E2 ubiquitin-conjugating enzyme L3) (L-UBC) (UbcH7) (Ubiquitin carrier protein L3) (Ubiquitin-conjugating enzyme E2-F1) (Ubiquitin-protein ligase L3)	UBE2L3 UBCE7 UBCH7	UB2L3_HUMAN	cell cycle phase transition [GO:0044770];cell population proliferation [GO:0008283];cellular protein modification process [GO:0006464];cellular response to glucocorticoid stimulus [GO:0071385];cellular response to steroid hormone stimulus [GO:0071383];positive regulation of protein targeting to mitochondrion [GO:1903955];positive regulation of protein ubiquitination [GO:0031398];positive regulati…	cytoplasm [GO:0005737];cytosol [GO:0005829];nucleoplasm [GO:0005654];nucleus [GO:0005634];ubiquitin ligase complex [GO:0000151]	ATP binding [GO:0005524];enzyme binding [GO:0019899];RNA binding [GO:0003723];transcription coactivator activity [GO:0003713];ubiquitin conjugating enzyme activity [GO:0061631];ubiquitin protein ligase binding [GO:0031625];ubiquitin-protein transferase activator activity [GO:0097027];ubiquitin-protein transferase activity [GO:0004842]	TISSUE SPECIFICITY: Ubiquitous, with highest expression in testis.	3D-structure;ATP-binding;Acetylation;Alternative splicing;Cytoplasm;Direct protein sequencing;Nucleotide-binding;Nucleus;Reference proteome;Transcription;Transcription regulation;Transferase;Ubl conjugation;Ubl conjugation pathway	Ubiquitin-conjugating enzyme family	E2-F1|L-UBC|UBCH7|UbcM4	154	17.86	8.65	-0.754545		+	+	+	1	5		37624.6	37979.9	5341.82
Q09666	Neuroblast differentiation-associated protein AHNAK (Desmoyokin)	AHNAK PM227	AHNK_HUMAN	regulation of RNA splicing [GO:0043484];regulation of voltage-gated calcium channel activity [GO:1901385]	actin cytoskeleton [GO:0015629];cell-cell contact zone [GO:0044291];costamere [GO:0043034];cytoplasm [GO:0005737];cytosol [GO:0005829];extracellular exosome [GO:0070062];focal adhesion [GO:0005925];lysosomal membrane [GO:0005765];membrane [GO:0016020];nucleus [GO:0005634];plasma membrane [GO:0005886];sarcolemma [GO:0042383];T-tubule [GO:0030315];vesicle [GO:0031982]	cadherin binding [GO:0045296];identical protein binding [GO:0042802];RNA binding [GO:0003723];S100 protein binding [GO:0044548];structural molecule activity conferring elasticity [GO:0097493]	-	3D-structure;Acetylation;Alternative splicing;Isopeptide bond;Methylation;Nucleus;Phosphoprotein;Reference proteome;Repeat;Ubl conjugation	-	AHNAKRS	5890	629.02	5.68	-0.498846		+	+	+	32	32		1.33858e+06	5993.68	192599
P61106	Ras-related protein Rab-14	RAB14	RAB14_HUMAN	defense response to bacterium [GO:0042742];endocytic recycling [GO:0032456];fibroblast growth factor receptor signaling pathway [GO:0008543];Golgi to endosome transport [GO:0006895];intracellular protein transport [GO:0006886];intracellular transport [GO:0046907];neutrophil degranulation [GO:0043312];phagolysosome assembly involved in apoptotic cell clearance [GO:0090387];phagosome maturation [GO…	cytosol [GO:0005829];early endosome [GO:0005769];early endosome membrane [GO:0031901];endomembrane system [GO:0012505];extracellular exosome [GO:0070062];Golgi membrane [GO:0000139];Golgi stack [GO:0005795];intracellular membrane-bounded organelle [GO:0043231];late endosome [GO:0005770];lysosomal membrane [GO:0005765];lysosome [GO:0005764];nuclear outer membrane-endoplasmic reticulum membrane net…	GDP binding [GO:0019003];GTPase activity [GO:0003924];GTP binding [GO:0005525];myosin V binding [GO:0031489]	-	3D-structure;Acetylation;Cytoplasmic vesicle;Direct protein sequencing;Endosome;GTP-binding;Golgi apparatus;Lipoprotein;Membrane;Methylation;Nucleotide-binding;Prenylation;Protein transport;Reference proteome;Transport	Small GTPase superfamily;Rab family	FBP|RAB-14	215	23.89	5.78	-0.39907		+	+	+	3	3		266629	22261.3	31831.9
P13645	Keratin, type I cytoskeletal 10 (Cytokeratin-10) (CK-10) (Keratin-10) (K10)	KRT10 KPP	K1C10_HUMAN	cornification [GO:0070268];keratinization [GO:0031424];keratinocyte differentiation [GO:0030216];peptide cross-linking [GO:0018149];positive regulation of epidermis development [GO:0045684];protein heterotetramerization [GO:0051290]	cell surface [GO:0009986];cornified envelope [GO:0001533];cytoplasm [GO:0005737];cytosol [GO:0005829];extracellular exosome [GO:0070062];extracellular space [GO:0005615];intermediate filament [GO:0005882];membrane [GO:0016020];nucleus [GO:0005634]	protein heterodimerization activity [GO:0046982];structural constituent of skin epidermis [GO:0030280]	TISSUE SPECIFICITY: Seen in all suprabasal cell layers including stratum corneum. Expressed on the surface of lung cell lines (PubMed:19627498). {ECO:0000269|PubMed:19627498}.	3D-structure;Coiled coil;Direct protein sequencing;Disease variant;Disulfide bond;Ichthyosis;Intermediate filament;Keratin;Phosphoprotein;Reference proteome;Secreted	Intermediate filament family	BCIE|BIE|CK10|EHK|K10|KPP	584	58.82	4.93	-0.62363	+	+	+	+	25	33	673629	4.41263e+06	46843.5	27449.1
P07900	Heat shock protein HSP 90-alpha (EC 3.6.4.10) (Heat shock 86 kDa) (HSP 86) (HSP86) (Lipopolysaccharide-associated protein 2) (LAP-2) (LPS-associated protein 2) (Renal carcinoma antigen NY-REN-38)	HSP90AA1 HSP90A HSPC1 HSPCA	HS90A_HUMAN	activation of innate immune response [GO:0002218];axon extension [GO:0048675];cellular response to heat [GO:0034605];cellular response to virus [GO:0098586];central nervous system neuron axonogenesis [GO:0021955];chaperone-mediated autophagy [GO:0061684];chaperone-mediated protein complex assembly [GO:0051131];ciliary basal body-plasma membrane docking [GO:0097711];cytokine-mediated signaling pat…	axonal growth cone [GO:0044295];cytoplasm [GO:0005737];cytosol [GO:0005829];dendritic growth cone [GO:0044294];endocytic vesicle lumen [GO:0071682];extracellular exosome [GO:0070062];extracellular region [GO:0005576];ficolin-1-rich granule lumen [GO:1904813];lysosomal lumen [GO:0043202];melanosome [GO:0042470];membrane [GO:0016020];mitochondrion [GO:0005739];myelin sheath [GO:0043209];neuronal ce…	ATPase activity [GO:0016887];ATP binding [GO:0005524];disordered domain specific binding [GO:0097718];DNA polymerase binding [GO:0070182];GTPase binding [GO:0051020];histone deacetylase binding [GO:0042826];identical protein binding [GO:0042802];MHC class II protein complex binding [GO:0023026];nitric-oxide synthase regulator activity [GO:0030235];protein folding chaperone [GO:0044183];protein ho…	-	3D-structure;ATP-binding;Acetylation;Alternative splicing;Cell membrane;Chaperone;Cytoplasm;Direct protein sequencing;Host-virus interaction;Hydrolase;Membrane;Mitochondrion;Nucleotide-binding;Nucleus;Phosphoprotein;Reference proteome;S-nitrosylation;Stress response;Ubl conjugation	Heat shock protein 90 family	EL52|HSP86|HSP89A|HSP90A|HSP90N|HSPC1|HSPCA|HSPCAL1|HSPCAL4|HSPN|Hsp89|Hsp90|LAP-2|LAP2	732	84.65	4.71	-0.750273		+	+	+	10	29		65277	851563	124912
Q96C19	EF-hand domain-containing protein D2 (Swiprosin-1)	EFHD2 SWS1	EFHD2_HUMAN	-	membrane raft [GO:0045121]	cadherin binding [GO:0045296];calcium ion binding [GO:0005509]	TISSUE SPECIFICITY: Found in lymphocytes;preferentially expressed in CD8+ cells. {ECO:0000269|PubMed:11788997, ECO:0000269|PubMed:15274114}.	3D-structure;Acetylation;Calcium;Direct protein sequencing;Membrane;Metal-binding;Phosphoprotein;Reference proteome;Repeat	-	SWS1	240	26.69	4.92	-0.61		+	+	+	7	9		55992.2	56374.2	1536.98
O00194	Ras-related protein Rab-27B (EC 3.6.5.2) (C25KG)	RAB27B	RB27B_HUMAN	anterograde axonal protein transport [GO:0099641];melanosome transport [GO:0032402];multivesicular body sorting pathway [GO:0071985];platelet degranulation [GO:0002576];positive regulation of exocytosis [GO:0045921];synaptic vesicle endocytosis [GO:0048488]	anchored component of synaptic vesicle membrane [GO:0098993];apical plasma membrane [GO:0016324];axon cytoplasm [GO:1904115];extracellular exosome [GO:0070062];Golgi stack [GO:0005795];late endosome [GO:0005770];melanosome [GO:0042470];multivesicular body membrane [GO:0032585];plasma membrane [GO:0005886];platelet dense granule membrane [GO:0031088];secretory granule [GO:0030141];trans-Golgi netw…	GDP binding [GO:0019003];G protein activity [GO:0003925];GTPase activity [GO:0003924];GTP binding [GO:0005525];myosin V binding [GO:0031489];protein domain specific binding [GO:0019904]	TISSUE SPECIFICITY: Expressed primarily in testis.	3D-structure;Acetylation;Direct protein sequencing;Disulfide bond;Endosome;GTP-binding;Hydrolase;Lipoprotein;Membrane;Methylation;Nucleotide-binding;Prenylation;Reference proteome	Small GTPase superfamily;Rab family	C25KG	218	24.6	5.11	-0.486697		+	+	+	6	6		34919.9	4172.29	45934.4
P50453	Serpin B9 (Cytoplasmic antiproteinase 3) (CAP-3) (CAP3) (Peptidase inhibitor 9) (PI-9)	SERPINB9 PI9	SPB9_HUMAN	cellular response to estrogen stimulus [GO:0071391];immune response [GO:0006955];mast cell mediated immunity [GO:0002448];negative regulation by symbiont of host apoptotic process [GO:0033668];negative regulation of apoptotic process [GO:0043066];negative regulation of endopeptidase activity [GO:0010951];positive regulation of gene expression [GO:0010628];protection from natural killer cell media…	collagen-containing extracellular matrix [GO:0062023];cytoplasm [GO:0005737];cytosol [GO:0005829];extracellular exosome [GO:0070062];extracellular space [GO:0005615];Golgi apparatus [GO:0005794];membrane [GO:0016020];nucleoplasm [GO:0005654];nucleus [GO:0005634]	cysteine-type endopeptidase inhibitor activity involved in apoptotic process [GO:0043027];protease binding [GO:0002020];serine-type endopeptidase inhibitor activity [GO:0004867]	-	Acetylation;Cytoplasm;Protease inhibitor;Reference proteome;Serine protease inhibitor	Serpin family;Ov-serpin subfamily	CAP-3|CAP3|PI-9|PI9	376	42.4	5.5	-0.17234		+			2	2		442.486
O75635	Serpin B7 (Megsin) (TP55)	SERPINB7	SPB7_HUMAN	negative regulation of endopeptidase activity [GO:0010951];positive regulation of collagen biosynthetic process [GO:0032967];positive regulation of glomerular mesangial cell proliferation [GO:0072126];positive regulation of platelet-derived growth factor production [GO:0090362];positive regulation of transforming growth factor beta1 production [GO:0032914]	cytoplasm [GO:0005737];extracellular space [GO:0005615]	serine-type endopeptidase inhibitor activity [GO:0004867]	TISSUE SPECIFICITY: Predominantly expressed in mesangial cells. Expressed in the epidermis of the whole body. {ECO:0000269|PubMed:24207119}.	Alternative splicing;Cytoplasm;Palmoplantar keratoderma;Phosphoprotein;Protease inhibitor;Reference proteome;Serine protease inhibitor	Serpin family;Ov-serpin subfamily	MEGSIN|PPKN|TP55	380	42.9	6.34	-0.311842				+	1	1				7469.63
P01011	Alpha-1-antichymotrypsin (ACT) (Cell growth-inhibiting gene 24/25 protein) (Serpin A3) [Cleaved into: Alpha-1-antichymotrypsin His-Pro-less]	SERPINA3 AACT GIG24 GIG25	AACT_HUMAN	acute-phase response [GO:0006953];inflammatory response [GO:0006954];maintenance of gastrointestinal epithelium [GO:0030277];negative regulation of endopeptidase activity [GO:0010951];neutrophil degranulation [GO:0043312];platelet degranulation [GO:0002576];regulation of lipid metabolic process [GO:0019216]	azurophil granule lumen [GO:0035578];blood microparticle [GO:0072562];collagen-containing extracellular matrix [GO:0062023];extracellular exosome [GO:0070062];extracellular region [GO:0005576];extracellular space [GO:0005615];nucleus [GO:0005634];platelet alpha granule lumen [GO:0031093];secretory granule lumen [GO:0034774]	DNA binding [GO:0003677];serine-type endopeptidase inhibitor activity [GO:0004867]	TISSUE SPECIFICITY: Plasma. Synthesized in the liver. Like the related alpha-1-antitrypsin, its concentration increases in the acute phase of inflammation or infection. Found in the amyloid plaques from the hippocampus of Alzheimer disease brains. {ECO:0000269|PubMed:3257719, ECO:0000269|PubMed:9880565}.	3D-structure;Acute phase;Alternative splicing;Direct protein sequencing;Disease variant;Glycoprotein;Protease inhibitor;Reference proteome;Secreted;Serine protease inhibitor;Signal	Serpin family	AACT|ACT|GIG24|GIG25	423	47.65	5.14	-0.0652482	+	+	+	+	12	12	152815	1.71366e+06	5196.8	93652.3
P30740	Leukocyte elastase inhibitor (LEI) (Monocyte/neutrophil elastase inhibitor) (EI) (M/NEI) (Peptidase inhibitor 2) (PI-2) (Serpin B1)	SERPINB1 ELANH2 MNEI PI2	ILEU_HUMAN	negative regulation of endopeptidase activity [GO:0010951];negative regulation of interleukin-1 beta production [GO:0032691];neutrophil degranulation [GO:0043312];type B pancreatic cell proliferation [GO:0044342]	collagen-containing extracellular matrix [GO:0062023];cytoplasmic ribonucleoprotein granule [GO:0036464];extracellular exosome [GO:0070062];extracellular region [GO:0005576];extracellular space [GO:0005615];membrane [GO:0016020];secretory granule lumen [GO:0034774]	peptidase inhibitor activity [GO:0030414];serine-type endopeptidase inhibitor activity [GO:0004867]	TISSUE SPECIFICITY: In human bone marrow, present in all CD45+ populations. Expression levels are highest in the neutrophil lineage, intermediate in monocytic, and lowest in lymphocytic lineage. Within the neutrophil lineage, expression is highest in promyelocytes. {ECO:0000269|PubMed:21248149}.	3D-structure;Acetylation;Alternative splicing;Cytoplasm;Direct protein sequencing;Endosome;Lysosome;Phosphoprotein;Protease inhibitor;Reference proteome;Secreted;Serine protease inhibitor	Serpin family;Ov-serpin subfamily	EI|ELANH2|HEL57|LEI|M/NEI|MNEI|PI-2|PI2	379	42.74	5.84	-0.248813		+	+	+	16	16		1.33286e+06	3.16318e+06	33212.2
Q96P63	Serpin B12	SERPINB12	SPB12_HUMAN	hematopoietic progenitor cell differentiation [GO:0002244];negative regulation of endopeptidase activity [GO:0010951];negative regulation of protein catabolic process [GO:0042177];neutrophil degranulation [GO:0043312]	collagen-containing extracellular matrix [GO:0062023];cytoplasm [GO:0005737];extracellular space [GO:0005615];ficolin-1-rich granule membrane [GO:0101003];plasma membrane [GO:0005886]	enzyme binding [GO:0019899];serine-type endopeptidase inhibitor activity [GO:0004867]	TISSUE SPECIFICITY: Expressed in many tissues, including brain, bone marrow, lymph node, heart, lung, liver, pancreas, testis, ovary, and intestine.	Alternative splicing;Cytoplasm;Protease inhibitor;Reference proteome;Serine protease inhibitor	Serpin family;Ov-serpin subfamily	YUKOPIN	405	46.27	5.18	-0.34963				+	4	4				153728
Q9NSE4	Isoleucine--tRNA ligase, mitochondrial (EC 6.1.1.5) (Isoleucyl-tRNA synthetase) (IleRS)	IARS2	SYIM_HUMAN	isoleucyl-tRNA aminoacylation [GO:0006428];mitochondrial translation [GO:0032543];tRNA aminoacylation for protein translation [GO:0006418]	mitochondrial matrix [GO:0005759];mitochondrion [GO:0005739]	aminoacyl-tRNA editing activity [GO:0002161];ATP binding [GO:0005524];isoleucine-tRNA ligase activity [GO:0004822];tRNA binding [GO:0000049]	-	ATP-binding;Acetylation;Aminoacyl-tRNA synthetase;Cataract;Deafness;Disease variant;Ligase;Mitochondrion;Neuropathy;Nucleotide-binding;Protein biosynthesis;Reference proteome;Transit peptide	Class-I aminoacyl-tRNA synthetase family	CAGSSS|ILERS	1012	113.78	6.79	-0.303063		+			3	3		12483.7
P28838	Cytosol aminopeptidase (EC 3.4.11.1) (Cysteinylglycine-S-conjugate dipeptidase) (EC 3.4.13.23) (Leucine aminopeptidase 3) (LAP-3) (Leucyl aminopeptidase) (Peptidase S) (Proline aminopeptidase) (EC 3.4.11.5) (Prolyl aminopeptidase)	LAP3 LAPEP PEPS	AMPL_HUMAN	proteolysis [GO:0006508]	cytosol [GO:0005829];extracellular exosome [GO:0070062];focal adhesion [GO:0005925];midbody [GO:0030496];nucleoplasm [GO:0005654];nucleus [GO:0005634];trans-Golgi network [GO:0005802]	aminopeptidase activity [GO:0004177];carboxypeptidase activity [GO:0004180];manganese ion binding [GO:0030145];metalloaminopeptidase activity [GO:0070006];metalloexopeptidase activity [GO:0008235]	-	Acetylation;Alternative initiation;Aminopeptidase;Cytoplasm;Direct protein sequencing;Hydrolase;Magnesium;Manganese;Metal-binding;Phosphoprotein;Protease;Reference proteome;Zinc	Peptidase M17 family	HEL-S-106|LAP|LAPEP|PEPS	519	56.16	7.93	-0.172254		+	+	+	18	18		6.59387e+06	9135.46	1.41252e+06
P36871	Phosphoglucomutase-1 (PGM 1) (EC 5.4.2.2) (Glucose phosphomutase 1)	PGM1	PGM1_HUMAN	carbohydrate metabolic process [GO:0005975];gluconeogenesis [GO:0006094];glucose metabolic process [GO:0006006];glycogen biosynthetic process [GO:0005978];glycolytic process [GO:0006096];neutrophil degranulation [GO:0043312]	cytoplasm [GO:0005737];cytosol [GO:0005829];extracellular exosome [GO:0070062];extracellular region [GO:0005576];ficolin-1-rich granule lumen [GO:1904813];tertiary granule lumen [GO:1904724]	magnesium ion binding [GO:0000287];phosphoglucomutase activity [GO:0004614]	-	3D-structure;Acetylation;Alternative splicing;Carbohydrate metabolism;Congenital disorder of glycosylation;Cytoplasm;Disease variant;Glucose metabolism;Glycogen storage disease;Isomerase;Magnesium;Metal-binding;Phosphoprotein;Reference proteome	Phosphohexose mutase family	CDG1T|GSD14	562	61.44	6.29	-0.131317		+	+	+	20	20		2.42564e+06	215689	35569
Q9NPH2	Inositol-3-phosphate synthase 1 (IPS 1) (EC 5.5.1.4) (Myo-inositol 1-phosphate synthase) (MI-1-P synthase) (MIP synthase) (hIPS) (Myo-inositol 1-phosphate synthase A1) (hINO1)	ISYNA1 INO1	INO1_HUMAN	inositol biosynthetic process [GO:0006021];inositol phosphate metabolic process [GO:0043647];phospholipid biosynthetic process [GO:0008654]	cytoplasm [GO:0005737];cytosol [GO:0005829]	inositol-3-phosphate synthase activity [GO:0004512]	TISSUE SPECIFICITY: Highly expressed in testis, ovary, heart, placenta and pancreas. Weakly expressed in blood leukocyte, thymus, skeletal muscle and colon. {ECO:0000269|PubMed:12941308}.	Alternative splicing;Cytoplasm;Inositol biosynthesis;Isomerase;Lipid biosynthesis;Lipid metabolism;NAD;Phospholipid biosynthesis;Phospholipid metabolism;Reference proteome	Myo-inositol 1-phosphate synthase family	INO1|INOS|IPS|IPS 1|IPS-1	558	61.06	5.37	-0.110036		+		+	4	4		471.997		946.514
Q9Y6E0	Serine/threonine-protein kinase 24 (EC 2.7.11.1) (Mammalian STE20-like protein kinase 3) (MST-3) (STE20-like kinase MST3) [Cleaved into: Serine/threonine-protein kinase 24 36 kDa subunit (Mammalian STE20-like protein kinase 3 N-terminal) (MST3/N);Serine/threonine-protein kinase 24 12 kDa subunit (Mammalian STE20-like protein kinase 3 C-terminal) (MST3/C)]	STK24 MST3 STK3	STK24_HUMAN	cellular response to starvation [GO:0009267];execution phase of apoptosis [GO:0097194];intrinsic apoptotic signaling pathway in response to oxidative stress [GO:0008631];negative regulation of cell migration [GO:0030336];protein autophosphorylation [GO:0046777];protein phosphorylation [GO:0006468];regulation of axon regeneration [GO:0048679];response to hydrogen peroxide [GO:0042542];signal trans…	cytoplasm [GO:0005737];cytosol [GO:0005829];extracellular exosome [GO:0070062];Golgi apparatus [GO:0005794];membrane [GO:0016020];nucleolus [GO:0005730];nucleoplasm [GO:0005654];nucleus [GO:0005634]	ATP binding [GO:0005524];cadherin binding [GO:0045296];metal ion binding [GO:0046872];protein kinase activity [GO:0004672];protein serine/threonine kinase activity [GO:0004674];protein serine kinase activity [GO:0106310];protein threonine kinase activity [GO:0106311]	TISSUE SPECIFICITY: Isoform A is ubiquitous. Isoform B is expressed in brain with high expression in hippocampus and cerebral cortex.	3D-structure;ATP-binding;Acetylation;Alternative splicing;Apoptosis;Cytoplasm;Kinase;Magnesium;Membrane;Metal-binding;Nucleotide-binding;Nucleus;Phosphoprotein;Reference proteome;Serine/threonine-protein kinase;Transferase	Protein kinase superfamily;STE Ser/Thr protein kinase family;STE20 subfamily	HEL-S-95|MST3|MST3B|STE20|STK3	443	49.3	5.32	-0.490519		+		+	2	2		1555.4		5599.46
Q92696	Geranylgeranyl transferase type-2 subunit alpha (EC 2.5.1.60) (Geranylgeranyl transferase type II subunit alpha) (Rab geranyl-geranyltransferase subunit alpha) (Rab GG transferase alpha) (Rab GGTase alpha) (Rab geranylgeranyltransferase subunit alpha)	RABGGTA	PGTA_HUMAN	cellular protein modification process [GO:0006464];post-translational protein modification [GO:0043687];protein geranylgeranylation [GO:0018344];regulation of apoptotic process [GO:0042981];visual perception [GO:0007601]	cytoplasm [GO:0005737];cytosol [GO:0005829];nucleoplasm [GO:0005654];plasma membrane [GO:0005886];Rab-protein geranylgeranyltransferase complex [GO:0005968]	Rab geranylgeranyltransferase activity [GO:0004663];small GTPase binding [GO:0031267];zinc ion binding [GO:0008270]	-	Leucine-rich repeat;Phosphoprotein;Prenyltransferase;Reference proteome;Repeat;Transferase	Protein prenyltransferase subunit alpha family	PTAR3	567	65.06	5.31	-0.24903		+	+	+	5	5		279797	1613.78	22925.6
P51812	Ribosomal protein S6 kinase alpha-3 (S6K-alpha-3) (EC 2.7.11.1) (90 kDa ribosomal protein S6 kinase 3) (p90-RSK 3) (p90RSK3) (Insulin-stimulated protein kinase 1) (ISPK-1) (MAP kinase-activated protein kinase 1b) (MAPK-activated protein kinase 1b) (MAPKAP kinase 1b) (MAPKAPK-1b) (Ribosomal S6 kinase 2) (RSK-2) (pp90RSK2)	RPS6KA3 ISPK1 MAPKAPK1B RSK2	KS6A3_HUMAN	cell cycle [GO:0007049];central nervous system development [GO:0007417];chemical synaptic transmission [GO:0007268];intracellular signal transduction [GO:0035556];negative regulation of apoptotic process [GO:0043066];negative regulation of cysteine-type endopeptidase activity involved in apoptotic process [GO:0043154];peptidyl-serine phosphorylation [GO:0018105];positive regulation of cell differ…	cytoplasm [GO:0005737];cytosol [GO:0005829];nucleolus [GO:0005730];nucleoplasm [GO:0005654];synapse [GO:0045202]	ATP binding [GO:0005524];cysteine-type endopeptidase inhibitor activity involved in apoptotic process [GO:0043027];magnesium ion binding [GO:0000287];protein kinase activity [GO:0004672];protein kinase binding [GO:0019901];protein serine/threonine kinase activity [GO:0004674];protein serine kinase activity [GO:0106310];protein threonine kinase activity [GO:0106311];ribosomal protein S6 kinase act…	TISSUE SPECIFICITY: Expressed in many tissues, highest levels in skeletal muscle.	3D-structure;ATP-binding;Cell cycle;Cytoplasm;Disease variant;Kinase;Magnesium;Mental retardation;Metal-binding;Nucleotide-binding;Nucleus;Phosphoprotein;Reference proteome;Repeat;Serine/threonine-protein kinase;Stress response;Transferase	Protein kinase superfamily;AGC Ser/Thr protein kinase family;S6 kinase subfamily	CLS|HU-3|ISPK-1|MAPKAPK1B|MRX19|RSK|RSK2|S6K-alpha3|p90-RSK2|pp90RSK2	740	83.73	6.42	-0.338378		+		+	3	8		5438.16		135482
Q12805	EGF-containing fibulin-like extracellular matrix protein 1 (Extracellular protein S1-5) (Fibrillin-like protein) (Fibulin-3) (FIBL-3)	EFEMP1 FBLN3 FBNL	FBLN3_HUMAN	camera-type eye development [GO:0043010];embryonic eye morphogenesis [GO:0048048];epidermal growth factor receptor signaling pathway [GO:0007173];negative regulation of chondrocyte differentiation [GO:0032331];peptidyl-tyrosine phosphorylation [GO:0018108];post-embryonic eye morphogenesis [GO:0048050];regulation of transcription, DNA-templated [GO:0006355];visual perception [GO:0007601]	collagen-containing extracellular matrix [GO:0062023];extracellular exosome [GO:0070062];extracellular matrix [GO:0031012];extracellular region [GO:0005576];extracellular space [GO:0005615]	calcium ion binding [GO:0005509];epidermal growth factor-activated receptor activity [GO:0005006];epidermal growth factor receptor binding [GO:0005154];growth factor activity [GO:0008083]	TISSUE SPECIFICITY: In the eye, associated with photoreceptor outer and inner segment regions, the nerve fiber layer, outer nuclear layer and inner and outer plexiform layers of the retina. {ECO:0000269|PubMed:12242346, ECO:0000269|PubMed:20005202}.	Alternative splicing;Calcium;Disease variant;Disulfide bond;EGF-like domain;Extracellular matrix;Glycoprotein;Growth factor;Reference proteome;Repeat;Secreted;Signal	Fibulin family	DHRD|DRAD|FBLN3|FBNL|FIBL-3|MLVT|MTLV|S1-5	493	54.63	4.71	-0.346247		+	+	+	5	5		41516.7	7761.93	2225.82
P02787	Serotransferrin (Transferrin) (Beta-1 metal-binding globulin) (Siderophilin)	TF PRO1400	TRFE_HUMAN	actin filament organization [GO:0007015];activation of JUN kinase activity [GO:0007257];antibacterial humoral response [GO:0019731];cellular iron ion homeostasis [GO:0006879];cellular protein metabolic process [GO:0044267];cellular response to iron ion [GO:0071281];ERK1 and ERK2 cascade [GO:0070371];iron ion homeostasis [GO:0055072];iron ion transport [GO:0006826];membrane organization [GO:006102…	apical plasma membrane [GO:0016324];basal part of cell [GO:0045178];basal plasma membrane [GO:0009925];blood microparticle [GO:0072562];cell surface [GO:0009986];clathrin-coated endocytic vesicle membrane [GO:0030669];clathrin-coated pit [GO:0005905];cytoplasmic vesicle [GO:0031410];early endosome [GO:0005769];endocytic vesicle [GO:0030139];endoplasmic reticulum lumen [GO:0005788];endosome membra…	ferric iron binding [GO:0008199];ferrous iron binding [GO:0008198];iron chaperone activity [GO:0034986];transferrin receptor binding [GO:1990459]	TISSUE SPECIFICITY: Expressed by the liver and secreted in plasma.	3D-structure;Direct protein sequencing;Disease variant;Disulfide bond;Glycoprotein;Ion transport;Iron;Iron transport;Metal-binding;Methylation;Phosphoprotein;Reference proteome;Repeat;Secreted;Signal;Transport	Transferrin family	PRO1557|PRO2086|TFQTL1	698	77.05	6.78	-0.336246	+	+	+	+	49	49	1276.46	68974411	1.19164e+06	1.73295e+07
Q9UKS6	Protein kinase C and casein kinase substrate in neurons protein 3 (SH3 domain-containing protein 6511)	PACSIN3	PACN3_HUMAN	cytoskeleton organization [GO:0007010];endocytosis [GO:0006897];negative regulation of calcium ion transport [GO:0051926];negative regulation of endocytosis [GO:0045806];plasma membrane tubulation [GO:0097320];positive regulation of membrane protein ectodomain proteolysis [GO:0051044];regulation of endocytosis [GO:0030100]	cytoplasm [GO:0005737];cytoskeleton [GO:0005856];cytosol [GO:0005829];endosome [GO:0005768];extracellular exosome [GO:0070062];plasma membrane [GO:0005886]	calcium channel inhibitor activity [GO:0019855];cytoskeletal protein binding [GO:0008092];identical protein binding [GO:0042802];lipid binding [GO:0008289];phospholipid binding [GO:0005543]	TISSUE SPECIFICITY: Widely expressed, with highest levels in heart and skeletal muscle, intermediate levels in placenta, liver and pancreas, and very low levels in brain, lung and kidney. {ECO:0000269|PubMed:11082044, ECO:0000269|PubMed:11179684}.	Cell membrane;Coiled coil;Cytoplasm;Endocytosis;Lipid-binding;Membrane;Phosphoprotein;Reference proteome;SH3 domain	PACSIN family	SDPIII	424	48.48	5.75	-0.971462		+			1	1		75725.5
P17405	Sphingomyelin phosphodiesterase (EC 3.1.4.12) (Acid sphingomyelinase) (aSMase)	SMPD1 ASM	ASM_HUMAN	cellular response to calcium ion [GO:0071277];cellular response to UV [GO:0034644];ceramide biosynthetic process [GO:0046513];cholesterol metabolic process [GO:0008203];glycosphingolipid metabolic process [GO:0006687];negative regulation of MAP kinase activity [GO:0043407];nervous system development [GO:0007399];plasma membrane repair [GO:0001778];positive regulation of apoptotic process [GO:0043…	endolysosome [GO:0036019];endosome [GO:0005768];extracellular exosome [GO:0070062];extracellular space [GO:0005615];lamellar body [GO:0042599];lipid droplet [GO:0005811];lysosomal lumen [GO:0043202];lysosome [GO:0005764];plasma membrane [GO:0005886]	acid sphingomyelin phosphodiesterase activity [GO:0061750];hydrolase activity, acting on glycosyl bonds [GO:0016798];phosphoric diester hydrolase activity [GO:0008081];sphingomyelin phosphodiesterase activity [GO:0004767];zinc ion binding [GO:0008270]	-	3D-structure;Alternative splicing;Direct protein sequencing;Disease variant;Disulfide bond;Glycoprotein;Glycosidase;Hydrolase;Lipid droplet;Lysosome;Metal-binding;Neurodegeneration;Niemann-Pick disease;Phosphoprotein;Reference proteome;Secreted;Signal;Zinc	Acid sphingomyelinase family	ASM|ASMASE|NPD	631	69.93	6.92	-0.116482	+		+	+	1	1	123.665		27425.2	5961.36
P20930	Filaggrin	FLG	FILA_HUMAN	cornification [GO:0070268];establishment of skin barrier [GO:0061436];keratinocyte differentiation [GO:0030216];multicellular organism development [GO:0007275];peptide cross-linking [GO:0018149]	collagen-containing extracellular matrix [GO:0062023];cornified envelope [GO:0001533];cytoplasmic ribonucleoprotein granule [GO:0036464];cytosol [GO:0005829];intermediate filament [GO:0005882];keratohyalin granule [GO:0036457];nucleus [GO:0005634]	calcium ion binding [GO:0005509];structural constituent of skin epidermis [GO:0030280];structural molecule activity [GO:0005198];transition metal ion binding [GO:0046914]	TISSUE SPECIFICITY: Expressed in skin, thymus, stomach, tonsils, testis, placenta, kidney, pancreas, mammary gland, bladder, thyroid, salivary gland and trachea, but not detected in heart, brain, liver, lung, bone marrow, small intestine, spleen, prostate, colon, or adrenal gland (PubMed:19384417). In the skin, mainly expressed in stratum granulosum of the epidermis (PubMed:1429717) (PubMed:19384…	3D-structure;Calcium;Citrullination;Coiled coil;Developmental protein;Direct protein sequencing;Ichthyosis;Metal-binding;Phosphoprotein;Reference proteome;Repeat	S100-fused protein family	ATOD2	4061	435.11	9.5	-1.67269	+	+	+	+	14	14	17131.9	86936.6	112436	155519
Q14134	Tripartite motif-containing protein 29 (Ataxia telangiectasia group D-associated protein)	TRIM29 ATDC	TRI29_HUMAN	innate immune response [GO:0045087];negative regulation of protein localization to nucleus [GO:1900181];negative regulation of transcription by RNA polymerase II [GO:0000122]	adherens junction [GO:0005912];lysosome [GO:0005764]	cadherin binding involved in cell-cell adhesion [GO:0098641];identical protein binding [GO:0042802];p53 binding [GO:0002039];zinc ion binding [GO:0008270]	TISSUE SPECIFICITY: Expressed in placenta, prostate and thymus. {ECO:0000269|PubMed:11331580}.	3D-structure;Alternative splicing;Coiled coil;Cytoplasm;Immunity;Innate immunity;Lysosome;Metal-binding;Phosphoprotein;Reference proteome;Zinc;Zinc-finger	-	ATDC	588	65.83	6.75	-0.818367		+	+	+	6	6		761443	25571.4	37281.6
P04259	Keratin, type II cytoskeletal 6B (Cytokeratin-6B) (CK-6B) (Keratin-6B) (K6B) (Type-II keratin Kb10)	KRT6B K6B KRTL1	K2C6B_HUMAN	cornification [GO:0070268];ectoderm development [GO:0007398];keratinization [GO:0031424]	cytosol [GO:0005829];extracellular exosome [GO:0070062];keratin filament [GO:0045095]	structural constituent of cytoskeleton [GO:0005200]	TISSUE SPECIFICITY: Constitutively expressed in distinct types of epithelia such as those in oral mucosa, esophagus, papillae of tongue and hair follicle outer root sheath.	Acetylation;Coiled coil;Direct protein sequencing;Disease variant;Ectodermal dysplasia;Intermediate filament;Keratin;Palmoplantar keratoderma;Reference proteome	Intermediate filament family	CK-6B|CK6B|K6B|KRTL1|PC2|PC4	564	60.06	8.04	-0.450709	+	+	+	+	2	5	23971.7	22936.5	14496.5	563458
Q9UHD8	Septin-9 (MLL septin-like fusion protein MSF-A) (MLL septin-like fusion protein) (Ovarian/Breast septin) (Ov/Br septin) (Septin D1)	SEPTIN9 KIAA0991 MSF SEPT9	SEPT9_HUMAN	cellular protein localization [GO:0034613];cytoskeleton-dependent cytokinesis [GO:0061640];positive regulation of non-motile cilium assembly [GO:1902857]	actin cytoskeleton [GO:0015629];axoneme [GO:0005930];cell division site [GO:0032153];cytoplasm [GO:0005737];microtubule [GO:0005874];microtubule cytoskeleton [GO:0015630];non-motile cilium [GO:0097730];perinuclear region of cytoplasm [GO:0048471];septin complex [GO:0031105];septin ring [GO:0005940];stress fiber [GO:0001725]	cadherin binding [GO:0045296];GTPase activity [GO:0003924];GTP binding [GO:0005525];molecular adaptor activity [GO:0060090]	TISSUE SPECIFICITY: Widely expressed. Isoforms are differentially expressed in testes, kidney, liver heart, spleen, brain, peripheral blood leukocytes, skeletal muscle and kidney. Specific isoforms appear to demonstrate tissue specificity. Isoform 5 is the most highly expressed in fetal tissue. Isoform 1 is detected in all tissues except the brain and thymus, while isoform 2, isoform 3, and isofo…	3D-structure;Acetylation;Alternative splicing;Cell cycle;Cell division;Chromosomal rearrangement;Cytoplasm;Cytoskeleton;Disease variant;GTP-binding;Nucleotide-binding;Phosphoprotein;Reference proteome	TRAFAC class TrmE-Era-EngA-EngB-Septin-like GTPase superfamily;Septin GTPase family	AF17q25|MSF|MSF1|NAPB|PNUTL4|SINT1|SeptD1	586	65.39	9.3	-0.66314		+	+	+	10	10		322863	12367.9	6753.23
Q16181	Septin-7 (CDC10 protein homolog)	SEPTIN7 CDC10 SEPT7	SEPT7_HUMAN	cell differentiation [GO:0030154];cellular protein localization [GO:0034613];cilium assembly [GO:0060271];cytoskeleton-dependent cytokinesis [GO:0061640];positive regulation of non-motile cilium assembly [GO:1902857];regulation of embryonic cell shape [GO:0016476];spermatogenesis [GO:0007283]	axoneme [GO:0005930];cell division site [GO:0032153];cleavage furrow [GO:0032154];condensed chromosome kinetochore [GO:0000777];cytosol [GO:0005829];extracellular exosome [GO:0070062];microtubule cytoskeleton [GO:0015630];midbody [GO:0030496];non-motile cilium [GO:0097730];nucleus [GO:0005634];septin complex [GO:0031105];septin ring [GO:0005940];sperm annulus [GO:0097227];spindle [GO:0005819];str…	cadherin binding [GO:0045296];GTPase activity [GO:0003924];GTP binding [GO:0005525];identical protein binding [GO:0042802];molecular adaptor activity [GO:0060090];structural molecule activity [GO:0005198]	TISSUE SPECIFICITY: Widely expressed. {ECO:0000269|PubMed:15915442}.	3D-structure;Acetylation;Alternative splicing;Cell cycle;Cell division;Cell projection;Centromere;Chromosome;Cilium;Coiled coil;Cytoplasm;Cytoskeleton;Differentiation;Flagellum;GTP-binding;Kinetochore;Mitosis;Nucleotide-binding;Phosphoprotein;Reference proteome;Spermatogenesis	TRAFAC class TrmE-Era-EngA-EngB-Septin-like GTPase superfamily;Septin GTPase family	CDC10|CDC3|NBLA02942|SEPT7A	437	50.67	8.86	-0.788558		+	+	+	5	6		388862	4169.46	5532.79
O43493	Trans-Golgi network integral membrane protein 2 (Trans-Golgi network glycoprotein 46) (TGN38 homolog) (hTGN46) (Trans-Golgi network glycoprotein 48) (hTGN48) (Trans-Golgi network glycoprotein 51) (hTGN51) (Trans-Golgi network protein 2)	TGOLN2 TGN46 TGN51	TGON2_HUMAN	cellular protein metabolic process [GO:0044267];membrane organization [GO:0061024];post-translational protein modification [GO:0043687]	clathrin-coated endocytic vesicle membrane [GO:0030669];endoplasmic reticulum lumen [GO:0005788];endosome [GO:0005768];Golgi apparatus [GO:0005794];integral component of membrane [GO:0016021];nucleoplasm [GO:0005654];plasma membrane [GO:0005886];trans-Golgi network [GO:0005802];trans-Golgi network transport vesicle [GO:0030140];transport vesicle [GO:0030133]	-	TISSUE SPECIFICITY: Isoform TGN46 is widely expressed. Isoform TGN51 is more abundant in fetal lung and kidney. Isoform TGN48 is barely expressed in embryonic kidney and promyelocytic cells.	3D-structure;Alternative splicing;Cell membrane;Glycoprotein;Golgi apparatus;Membrane;Phosphoprotein;Reference proteome;Repeat;Signal;Transmembrane;Transmembrane helix	-	TGN38|TGN46|TGN48|TGN51|TTGN2	437	45.87	5.28	-1.21648		+			2	2		7414.54
Q15833	Syntaxin-binding protein 2 (Protein unc-18 homolog 2) (Unc18-2) (Protein unc-18 homolog B) (Unc-18B)	STXBP2 UNC18B	STXB2_HUMAN	intracellular protein transport [GO:0006886];leukocyte mediated cytotoxicity [GO:0001909];neurotransmitter secretion [GO:0007269];neutrophil degranulation [GO:0043312];platelet degranulation [GO:0002576];regulation of mast cell degranulation [GO:0043304];vesicle docking involved in exocytosis [GO:0006904];vesicle-mediated transport [GO:0016192]	azurophil granule [GO:0042582];cytolytic granule [GO:0044194];cytosol [GO:0005829];extracellular exosome [GO:0070062];extracellular region [GO:0005576];plasma membrane [GO:0005886];presynapse [GO:0098793];secretory granule [GO:0030141];specific granule [GO:0042581];tertiary granule [GO:0070820]	syntaxin-1 binding [GO:0017075];syntaxin-3 binding [GO:0030348];syntaxin binding [GO:0019905]	TISSUE SPECIFICITY: Placenta, lung, liver, kidney and pancreas, as well as in peripheral blood lymphocytes.	3D-structure;Alternative splicing;Disease variant;Exocytosis;Protein transport;Reference proteome;Transport	STXBP/unc-18/SEC1 family	FHL5|Hunc18b|MUNC18-2|UNC18-2|UNC18B|pp10122	593	66.44	6.08	-0.252445		+			5	6		2159.67
P08575	Receptor-type tyrosine-protein phosphatase C (EC 3.1.3.48) (Leukocyte common antigen) (L-CA) (T200) (CD antigen CD45)	PTPRC CD45	PTPRC_HUMAN	activation of MAPK activity [GO:0000187];B cell differentiation [GO:0030183];B cell proliferation [GO:0042100];B cell receptor signaling pathway [GO:0050853];bone marrow development [GO:0048539];calcium-mediated signaling using intracellular calcium source [GO:0035584];cell cycle phase transition [GO:0044770];cell surface receptor signaling pathway [GO:0007166];cellular response to extracellular …	bleb [GO:0032059];cell surface [GO:0009986];cytoplasmic side of plasma membrane [GO:0009898];external side of plasma membrane [GO:0009897];extracellular exosome [GO:0070062];focal adhesion [GO:0005925];integral component of membrane [GO:0016021];integral component of plasma membrane [GO:0005887];membrane [GO:0016020];membrane microdomain [GO:0098857];membrane raft [GO:0045121];plasma membrane [GO…	ankyrin binding [GO:0030506];heparan sulfate proteoglycan binding [GO:0043395];heparin binding [GO:0008201];protein kinase binding [GO:0019901];protein tyrosine phosphatase activity [GO:0004725];signaling receptor binding [GO:0005102];spectrin binding [GO:0030507];transmembrane receptor protein tyrosine phosphatase activity [GO:0005001]	TISSUE SPECIFICITY: Isoform 1: Detected in thymocytes. Isoform 2: Detected in thymocytes. Isoform 3: Detected in thymocytes. Isoform 4: Not detected in thymocytes. Isoform 5: Detected in thymocytes. Isoform 6: Not detected in thymocytes. Isoform 7: Detected in thymocytes. Isoform 8: Not detected in thymocytes. {ECO:0000269|PubMed:11975983}.	3D-structure;Alternative splicing;Cell membrane;Disease variant;Glycoprotein;Host-virus interaction;Hydrolase;Membrane;Phosphoprotein;Protein phosphatase;Reference proteome;Repeat;SCID;Signal;Transmembrane;Transmembrane helix	Protein-tyrosine phosphatase family;Receptor class 1/6 subfamily	B220|CD45|CD45R|GP180|L-CA|LCA|LY5|T200	1306	147.47	5.71	-0.593185		+			3	3		26682.3
Q9NW97	Transmembrane protein 51	TMEM51 C1orf72	TMM51_HUMAN	-	integral component of membrane [GO:0016021]	-	-	Membrane;Phosphoprotein;Reference proteome;Transmembrane;Transmembrane helix	-	C1orf72	253	27.76	5.21	-0.641502		+			1	1		982.976
P04040	Catalase (EC 1.11.1.6)	CAT	CATA_HUMAN	aerobic respiration [GO:0009060];aging [GO:0007568];cellular response to growth factor stimulus [GO:0071363];cellular response to oxidative stress [GO:0034599];cholesterol metabolic process [GO:0008203];hemoglobin metabolic process [GO:0020027];hydrogen peroxide catabolic process [GO:0042744];negative regulation of apoptotic process [GO:0043066];negative regulation of NF-kappaB transcription fact…	cytoplasm [GO:0005737];cytosol [GO:0005829];endoplasmic reticulum [GO:0005783];extracellular exosome [GO:0070062];extracellular region [GO:0005576];ficolin-1-rich granule lumen [GO:1904813];focal adhesion [GO:0005925];Golgi apparatus [GO:0005794];intracellular membrane-bounded organelle [GO:0043231];lysosome [GO:0005764];membrane [GO:0016020];mitochondrial intermembrane space [GO:0005758];mitocho…	aminoacylase activity [GO:0004046];antioxidant activity [GO:0016209];catalase activity [GO:0004096];enzyme binding [GO:0019899];heme binding [GO:0020037];identical protein binding [GO:0042802];metal ion binding [GO:0046872];NADP binding [GO:0050661];oxidoreductase activity, acting on peroxide as acceptor [GO:0016684];peroxisome targeting sequence binding [GO:0000268];protein homodimerization acti…	-	3D-structure;Acetylation;Direct protein sequencing;Heme;Hydrogen peroxide;Iron;Metal-binding;Mitogen;NADP;Oxidoreductase;Peroxidase;Peroxisome;Phosphoprotein;Reference proteome	Catalase family	-	527	59.75	6.96	-0.585579	+	+	+	+	6	6	695.349	99187.3	3477.6	5124.19
Q9H6T0	Epithelial splicing regulatory protein 2 (RNA-binding motif protein 35B) (RNA-binding protein 35B)	ESRP2 RBM35B PP7059	ESRP2_HUMAN	alternative mRNA splicing, via spliceosome [GO:0000380];branching involved in salivary gland morphogenesis [GO:0060445];epithelial tube branching involved in lung morphogenesis [GO:0060441];fibroblast growth factor receptor signaling pathway [GO:0008543];positive regulation of epithelial cell proliferation [GO:0050679];regulation of RNA splicing [GO:0043484]	nucleoplasm [GO:0005654];nucleus [GO:0005634];ribonucleoprotein complex [GO:1990904]	mRNA binding [GO:0003729];RNA binding [GO:0003723]	TISSUE SPECIFICITY: Epithelial cell-specific. {ECO:0000269|PubMed:19285943}.	Alternative splicing;Nucleus;Phosphoprotein;RNA-binding;Reference proteome;Repeat;mRNA processing;mRNA splicing	ESRP family	RBM35B	727	78.39	6.25	-0.0916094		+			1	1		5754.4
O15439	ATP-binding cassette sub-family C member 4 (EC 7.6.2.-) (EC 7.6.2.2) (EC 7.6.2.3) (MRP/cMOAT-related ABC transporter) (Multi-specific organic anion transporter B) (MOAT-B) (Multidrug resistance-associated protein 4)	ABCC4 MOATB MRP4	MRP4_HUMAN	bile acid and bile salt transport [GO:0015721];bile acid signaling pathway [GO:0038183];cAMP transport [GO:0070730];cilium assembly [GO:0060271];export across plasma membrane [GO:0140115];leukotriene transport [GO:0071716];platelet degranulation [GO:0002576];positive regulation of smooth muscle cell proliferation [GO:0048661];prostaglandin secretion [GO:0032310];prostaglandin transport [GO:001573…	apical plasma membrane [GO:0016324];basolateral plasma membrane [GO:0016323];external side of apical plasma membrane [GO:0098591];integral component of membrane [GO:0016021];membrane [GO:0016020];plasma membrane [GO:0005886];platelet dense granule membrane [GO:0031088]	15-hydroxyprostaglandin dehydrogenase (NAD+) activity [GO:0016404];ABC-type bile acid transporter activity [GO:0015432];ABC-type glutathione S-conjugate transporter activity [GO:0015431];ABC-type xenobiotic transporter activity [GO:0008559];ATPase-coupled transmembrane transporter activity [GO:0042626];ATP binding [GO:0005524];efflux transmembrane transporter activity [GO:0015562];glutathione tra…	TISSUE SPECIFICITY: Widely expressed, with particularly high levels in prostate, but is barely detectable in liver. sinusoidal membrane of hepatocytes.	ATP-binding;Alternative splicing;Cell membrane;Glycoprotein;Membrane;Nucleotide-binding;Phosphoprotein;Reference proteome;Repeat;Translocase;Transmembrane;Transmembrane helix;Transport	ABC transporter superfamily;ABCC family;Conjugate transporter (TC 3.A.1.208) subfamily	MOAT-B|MOATB|MRP4	1325	149.51	8.23	0.078717		+			2	2		71586.6
Q9UHJ6	Sedoheptulokinase (SHK) (EC 2.7.1.14) (Carbohydrate kinase-like protein)	SHPK CARKL	SHPK_HUMAN	carbohydrate metabolic process [GO:0005975];cellular response to interleukin-13 [GO:0035963];cellular response to interleukin-4 [GO:0071353];cellular response to lipopolysaccharide [GO:0071222];pentose-phosphate shunt [GO:0006098];pentose-phosphate shunt, non-oxidative branch [GO:0009052];phosphorylation [GO:0016310];regulation of inflammatory response [GO:0050727];regulation of macrophage activa…	cytoplasm [GO:0005737];cytosol [GO:0005829]	ATP binding [GO:0005524];phosphotransferase activity, alcohol group as acceptor [GO:0016773];sedoheptulokinase activity [GO:0050277]	TISSUE SPECIFICITY: Strongly expressed in liver, kidney and pancreas. Expressed at lower levels in placenta and heart. Very weakly expressed in lung and brain. {ECO:0000269|PubMed:10673275}.	ATP-binding;Cytoplasm;Kinase;Nucleotide-binding;Reference proteome;Transferase	FGGY kinase family	CARKL|SHK	478	51.5	6.37	0.0376569		+	+	+	3	3		116138	13368.7	19454.4
Q86X10	Ral GTPase-activating protein subunit beta (p170)	RALGAPB KIAA1219	RLGPB_HUMAN	activation of GTPase activity [GO:0090630];regulation of small GTPase mediated signal transduction [GO:0051056]	-	GTPase activator activity [GO:0005096];protein heterodimerization activity [GO:0046982]	TISSUE SPECIFICITY: Highly expressed in brain, mostly in amygdala.	Alternative splicing;GTPase activation;Phosphoprotein;Reference proteome	-	KIAA1219|RalGAPbeta	1494	166.78	6.32	-0.191633		+			1	1		22876.3
P19013	Keratin, type II cytoskeletal 4 (Cytokeratin-4) (CK-4) (Keratin-4) (K4) (Type-II keratin Kb4)	KRT4 CYK4	K2C4_HUMAN	cornification [GO:0070268];cytoskeleton organization [GO:0007010];epithelial cell differentiation [GO:0030855];keratinization [GO:0031424];negative regulation of epithelial cell proliferation [GO:0050680]	cell surface [GO:0009986];cytosol [GO:0005829];intermediate filament [GO:0005882];intermediate filament cytoskeleton [GO:0045111];keratin filament [GO:0045095];nucleus [GO:0005634]	-	TISSUE SPECIFICITY: Detected in the suprabasal layer of the stratified epithelium of the esophagus, exocervix, vagina, mouth and lingual mucosa, and in cells and cell clusters in the mucosa and serous gland ducts of the esophageal submucosa (at protein level). Expressed widely in the exocervix and esophageal epithelium, with lowest levels detected in the basal cell layer. {ECO:0000269|PubMed:2452…	Coiled coil;Disease variant;Intermediate filament;Keratin;Methylation;Reference proteome	Intermediate filament family	-	520	56.14	6.21	-0.414808	+	+	+	+	30	38	58541.3	794286	239837	38623.9
P08729	Keratin, type II cytoskeletal 7 (Cytokeratin-7) (CK-7) (Keratin-7) (K7) (Sarcolectin) (Type-II keratin Kb7)	KRT7 SCL	K2C7_HUMAN	cornification [GO:0070268];keratinization [GO:0031424];viral process [GO:0016032]	cytoplasm [GO:0005737];cytosol [GO:0005829];extracellular exosome [GO:0070062];intermediate filament [GO:0005882];keratin filament [GO:0045095];nucleus [GO:0005634]	-	TISSUE SPECIFICITY: Expressed in cultured epidermal, bronchial and mesothelial cells but absent in colon, ectocervix and liver. Observed throughout the glandular cells in the junction between stomach and esophagus but is absent in the esophagus. {ECO:0000269|PubMed:12359226, ECO:0000269|PubMed:2415537}.	3D-structure;Acetylation;Coiled coil;Cytoplasm;Direct protein sequencing;Host-virus interaction;Intermediate filament;Isopeptide bond;Keratin;Methylation;Phosphoprotein;Reference proteome;Ubl conjugation	Intermediate filament family	CK7|K2C7|K7|SCL	469	51.38	5.18	-0.472068		+	+	+	21	24		6.25878e+06	75265.9	217692
Q14515	SPARC-like protein 1 (High endothelial venule protein) (Hevin) (MAST 9)	SPARCL1	SPRL1_HUMAN	anatomical structure development [GO:0048856];cellular protein metabolic process [GO:0044267];post-translational protein modification [GO:0043687];signal transduction [GO:0007165];synaptic membrane adhesion [GO:0099560]	collagen-containing extracellular matrix [GO:0062023];endoplasmic reticulum lumen [GO:0005788];extracellular region [GO:0005576];extracellular space [GO:0005615];glutamatergic synapse [GO:0098978]	calcium ion binding [GO:0005509];collagen binding [GO:0005518];extracellular matrix binding [GO:0050840]	TISSUE SPECIFICITY: Highly expressed in lymph node, brain, heart, lung, skeletal muscle, ovary, small intestine, and colon, with lower levels in placenta, pancreas, testis, spleen, and thymus, and no expression in kidney, liver, and peripheral blood leukocytes.	Alternative splicing;Calcium;Disulfide bond;Extracellular matrix;Glycoprotein;Metal-binding;Phosphoprotein;Reference proteome;Secreted;Signal	SPARC family	MAST 9|MAST9|PIG33|SC1	664	75.2	4.48	-1.12861	+	+	+	+	15	15	34166.9	249388	375586	423851
Q96CV9	Optineurin (E3-14.7K-interacting protein) (FIP-2) (Huntingtin yeast partner L) (Huntingtin-interacting protein 7) (HIP-7) (Huntingtin-interacting protein L) (NEMO-related protein) (Optic neuropathy-inducing protein) (Transcription factor IIIA-interacting protein) (TFIIIA-IntP)	OPTN FIP2 GLC1E HIP7 HYPL NRP	OPTN_HUMAN	autophagy [GO:0006914];cell death [GO:0008219];cellular response to unfolded protein [GO:0034620];defense response to Gram-negative bacterium [GO:0050829];G2/M transition of mitotic cell cycle [GO:0000086];Golgi organization [GO:0007030];Golgi ribbon formation [GO:0090161];Golgi to plasma membrane protein transport [GO:0043001];innate immune response [GO:0045087];negative regulation of I-kappaB k…	autophagosome [GO:0005776];cytoplasm [GO:0005737];cytosol [GO:0005829];Golgi apparatus [GO:0005794];Golgi membrane [GO:0000139];nucleoplasm [GO:0005654];nucleus [GO:0005634];perinuclear region of cytoplasm [GO:0048471];recycling endosome membrane [GO:0055038];trans-Golgi network [GO:0005802]	identical protein binding [GO:0042802];K63-linked polyubiquitin modification-dependent protein binding [GO:0070530];metal ion binding [GO:0046872];polyubiquitin modification-dependent protein binding [GO:0031593];protein C-terminus binding [GO:0008022];protein-macromolecule adaptor activity [GO:0030674];small GTPase binding [GO:0031267]	TISSUE SPECIFICITY: Present in aqueous humor of the eye (at protein level). Highly expressed in trabecular meshwork. Expressed nonpigmented ciliary epithelium, retina, brain, adrenal cortex, fetus, lymphocyte, fibroblast, skeletal muscle, heart, liver, brain and placenta. {ECO:0000269|PubMed:11834836, ECO:0000269|PubMed:9488477}.	3D-structure;Alternative splicing;Amyotrophic lateral sclerosis;Autophagy;Coiled coil;Cytoplasm;Cytoplasmic vesicle;Disease variant;Endosome;Glaucoma;Golgi apparatus;Host-virus interaction;Immunity;Innate immunity;Metal-binding;Neurodegeneration;Phosphoprotein;Reference proteome;Zinc;Zinc-finger	-	ALS12|FIP2|GLC1E|HIP7|HYPL|NRP|TFIIIA-INTP	577	65.91	4.92	-0.92409		+			1	1		1866.53
P04264	Keratin, type II cytoskeletal 1 (67 kDa cytokeratin) (Cytokeratin-1) (CK-1) (Hair alpha protein) (Keratin-1) (K1) (Type-II keratin Kb1)	KRT1 KRTA	K2C1_HUMAN	complement activation, lectin pathway [GO:0001867];cornification [GO:0070268];establishment of skin barrier [GO:0061436];fibrinolysis [GO:0042730];keratinization [GO:0031424];negative regulation of inflammatory response [GO:0050728];neutrophil degranulation [GO:0043312];peptide cross-linking [GO:0018149];protein heterotetramerization [GO:0051290];regulation of angiogenesis [GO:0045765];response t…	blood microparticle [GO:0072562];collagen-containing extracellular matrix [GO:0062023];cornified envelope [GO:0001533];cytoskeleton [GO:0005856];cytosol [GO:0005829];extracellular exosome [GO:0070062];extracellular region [GO:0005576];extracellular space [GO:0005615];ficolin-1-rich granule lumen [GO:1904813];keratin filament [GO:0045095];membrane [GO:0016020];nucleus [GO:0005634]	carbohydrate binding [GO:0030246];protein heterodimerization activity [GO:0046982];signaling receptor activity [GO:0038023];structural constituent of skin epidermis [GO:0030280]	TISSUE SPECIFICITY: The source of this protein is neonatal foreskin. The 67-kDa type II keratins are expressed in terminally differentiating epidermis.	3D-structure;Cell membrane;Citrullination;Coiled coil;Direct protein sequencing;Disease variant;Ichthyosis;Intermediate filament;Keratin;Membrane;Methylation;Palmoplantar keratoderma;Phosphoprotein;Reference proteome	Intermediate filament family	CK1|EHK|EHK1|EPPK|K1|KRT1A|NEPPK	644	66.03	8.19	-0.625776	+	+	+	+	36	43	1.27665e+07	876389	7.77594e+06	41218.9
P05787	Keratin, type II cytoskeletal 8 (Cytokeratin-8) (CK-8) (Keratin-8) (K8) (Type-II keratin Kb8)	KRT8 CYK8	K2C8_HUMAN	cell differentiation involved in embryonic placenta development [GO:0060706];cornification [GO:0070268];extrinsic apoptotic signaling pathway [GO:0097191];hepatocyte apoptotic process [GO:0097284];keratinization [GO:0031424];response to hydrostatic pressure [GO:0051599];response to other organism [GO:0051707];sarcomere organization [GO:0045214];tumor necrosis factor-mediated signaling pathway [GO…	apicolateral plasma membrane [GO:0016327];cell-cell junction [GO:0005911];costamere [GO:0043034];cytoplasm [GO:0005737];cytosol [GO:0005829];dystrophin-associated glycoprotein complex [GO:0016010];extracellular exosome [GO:0070062];intermediate filament [GO:0005882];intermediate filament cytoskeleton [GO:0045111];keratin filament [GO:0045095];nuclear matrix [GO:0016363];nucleoplasm [GO:0005654];n…	protein-containing complex binding [GO:0044877];scaffold protein binding [GO:0097110]	TISSUE SPECIFICITY: Observed in muscle fibers accumulating in the costameres of myoplasm at the sarcolemma membrane in structures that contain dystrophin and spectrin. Expressed in gingival mucosa and hard palate of the oral cavity. {ECO:0000269|PubMed:10973561, ECO:0000269|PubMed:16000376}.	Acetylation;Alternative splicing;Coiled coil;Cytoplasm;Direct protein sequencing;Disease variant;Glycoprotein;Host-virus interaction;Intermediate filament;Isopeptide bond;Keratin;Methylation;Nucleus;Phosphoprotein;Reference proteome;Ubl conjugation	Intermediate filament family	CARD2|CK-8|CK8|CYK8|K2C8|K8|KO	483	53.7	5.31	-0.597308	+	+	+	+	24	28	98566.7	1.3934e+06	275434	71126.8
P02538	Keratin, type II cytoskeletal 6A (Cytokeratin-6A) (CK-6A) (Cytokeratin-6D) (CK-6D) (Keratin-6A) (K6A) (Type-II keratin Kb6) (allergen Hom s 5)	KRT6A K6A KRT6D	K2C6A_HUMAN	antimicrobial humoral immune response mediated by antimicrobial peptide [GO:0061844];cell differentiation [GO:0030154];cornification [GO:0070268];cytolysis by host of symbiont cells [GO:0051838];defense response to Gram-positive bacterium [GO:0050830];keratinization [GO:0031424];morphogenesis of an epithelium [GO:0002009];negative regulation of cytolysis by symbiont of host cells [GO:0001899];neg…	cytosol [GO:0005829];extracellular exosome [GO:0070062];keratin filament [GO:0045095];membrane [GO:0016020];nucleus [GO:0005634]	structural constituent of cytoskeleton [GO:0005200]	TISSUE SPECIFICITY: Expressed in the corneal epithelium (at protein level). {ECO:0000269|PubMed:26758872}.	3D-structure;Acetylation;Allergen;Coiled coil;Direct protein sequencing;Disease variant;Ectodermal dysplasia;Intermediate filament;Keratin;Palmoplantar keratoderma;Reference proteome	Intermediate filament family	CK6A|CK6C|CK6D|K6A|K6C|K6D|KRT6C|KRT6D|PC3	564	60.04	8.04	-0.438475	+	+	+	+	2	23	86233	762747	425246	567756
P49411	Elongation factor Tu, mitochondrial (EF-Tu) (P43)	TUFM	EFTU_HUMAN	mitochondrial translational elongation [GO:0070125];response to ethanol [GO:0045471];translational elongation [GO:0006414];viral process [GO:0016032]	extracellular exosome [GO:0070062];membrane [GO:0016020];mitochondrial nucleoid [GO:0042645];mitochondrion [GO:0005739];synapse [GO:0045202]	GTPase activity [GO:0003924];GTP binding [GO:0005525];RNA binding [GO:0003723];translation elongation factor activity [GO:0003746]	-	3D-structure;Acetylation;Direct protein sequencing;Disease variant;Elongation factor;GTP-binding;Host-virus interaction;Mitochondrion;Nucleotide-binding;Phosphoprotein;Primary mitochondrial disease;Protein biosynthesis;Reference proteome;Transit peptide	TRAFAC class translation factor GTPase superfamily;Classic translation factor GTPase family;EF-Tu/EF-1A subfamily	COXPD4|EF-TuMT|EFTU|P43	452	49.54	7.37	-0.121681	+	+		+	10	10	9495	39898.9		79414.2
Q9Y4L1	Hypoxia up-regulated protein 1 (150 kDa oxygen-regulated protein) (ORP-150) (170 kDa glucose-regulated protein) (GRP-170)	HYOU1 GRP170 ORP150	HYOU1_HUMAN	cellular response to hypoxia [GO:0071456];endoplasmic reticulum to Golgi vesicle-mediated transport [GO:0006888];IRE1-mediated unfolded protein response [GO:0036498];negative regulation of hypoxia-induced intrinsic apoptotic signaling pathway [GO:1903298];receptor-mediated endocytosis [GO:0006898];response to endoplasmic reticulum stress [GO:0034976];response to ischemia [GO:0002931]	endocytic vesicle lumen [GO:0071682];endoplasmic reticulum [GO:0005783];endoplasmic reticulum chaperone complex [GO:0034663];endoplasmic reticulum lumen [GO:0005788];extracellular exosome [GO:0070062];extracellular region [GO:0005576];focal adhesion [GO:0005925];membrane [GO:0016020];smooth endoplasmic reticulum [GO:0005790]	ATPase activity [GO:0016887];ATP binding [GO:0005524];chaperone binding [GO:0051087];unfolded protein binding [GO:0051082]	TISSUE SPECIFICITY: Highly expressed in tissues that contain well-developed endoplasmic reticulum and synthesize large amounts of secretory proteins. Highly expressed in liver and pancreas and lower expression in brain and kidney. Also expressed in macrophages within aortic atherosclerotic plaques, and in breast cancers.	ATP-binding;Acetylation;Alternative splicing;Chaperone;Direct protein sequencing;Disease variant;Endoplasmic reticulum;Glycoprotein;Nucleotide-binding;Phosphoprotein;Reference proteome;Signal;Stress response	Heat shock protein 70 family	GRP-170|Grp170|HSP12A|ORP-150|ORP150	999	111.32	4.94	-0.546446	+	+	+	+	9	10	17759.9	432553	8628.56	4639.46
Q14624	Inter-alpha-trypsin inhibitor heavy chain H4 (ITI heavy chain H4) (ITI-HC4) (Inter-alpha-inhibitor heavy chain 4) (Inter-alpha-trypsin inhibitor family heavy chain-related protein) (IHRP) (Plasma kallikrein sensitive glycoprotein 120) (Gp120) (PK-120) [Cleaved into: 70 kDa inter-alpha-trypsin inhibitor heavy chain H4;35 kDa inter-alpha-trypsin inhibitor heavy chain H4]	ITIH4 IHRP ITIHL1 PK120 PRO1851	ITIH4_HUMAN	acute-phase response [GO:0006953];hyaluronan metabolic process [GO:0030212];platelet degranulation [GO:0002576];response to cytokine [GO:0034097]	blood microparticle [GO:0072562];collagen-containing extracellular matrix [GO:0062023];extracellular exosome [GO:0070062];extracellular region [GO:0005576];platelet dense granule lumen [GO:0031089]	endopeptidase inhibitor activity [GO:0004866];serine-type endopeptidase inhibitor activity [GO:0004867]	TISSUE SPECIFICITY: Liver specific. {ECO:0000269|PubMed:7775381, ECO:0000269|PubMed:7805892}.	Acute phase;Alternative splicing;Direct protein sequencing;Disulfide bond;Glycoprotein;Protease inhibitor;Reference proteome;Secreted;Serine protease inhibitor;Signal	ITIH family	GP120|H4P|IHRP|ITI-HC4|ITIHL1|PK-120|PK120	930	103.34	6.52	-0.315484		+	+	+	10	10		624929	8671.89	7457.62
Q02790	Peptidyl-prolyl cis-trans isomerase FKBP4 (PPIase FKBP4) (EC 5.2.1.8) (51 kDa FK506-binding protein) (FKBP51) (52 kDa FK506-binding protein) (52 kDa FKBP) (FKBP-52) (59 kDa immunophilin) (p59) (FK506-binding protein 4) (FKBP-4) (FKBP59) (HSP-binding immunophilin) (HBI) (Immunophilin FKBP52) (Rotamase) [Cleaved into: Peptidyl-prolyl cis-trans isomerase FKBP4, N-terminally processed]	FKBP4 FKBP52	FKBP4_HUMAN	chaperone-mediated protein folding [GO:0061077];copper ion transport [GO:0006825];negative regulation of microtubule polymerization [GO:0031115];negative regulation of microtubule polymerization or depolymerization [GO:0031111];negative regulation of neuron projection development [GO:0010977];protein folding [GO:0006457];protein peptidyl-prolyl isomerization [GO:0000413];regulation of cellular re…	axonal growth cone [GO:0044295];cytoplasm [GO:0005737];cytosol [GO:0005829];extracellular exosome [GO:0070062];microtubule [GO:0005874];mitochondrion [GO:0005739];neuronal cell body [GO:0043025];nucleoplasm [GO:0005654];perinuclear region of cytoplasm [GO:0048471];protein-containing complex [GO:0032991]	copper-dependent protein binding [GO:0032767];FK506 binding [GO:0005528];heat shock protein binding [GO:0031072];peptidyl-prolyl cis-trans isomerase activity [GO:0003755];protein-macromolecule adaptor activity [GO:0030674];RNA binding [GO:0003723];tau protein binding [GO:0048156]	TISSUE SPECIFICITY: Widely expressed. {ECO:0000269|PubMed:1279700}.	3D-structure;Acetylation;Cell projection;Chaperone;Cytoplasm;Cytoskeleton;Direct protein sequencing;Isomerase;Isopeptide bond;Methylation;Microtubule;Mitochondrion;Nucleus;Phosphoprotein;Reference proteome;Repeat;Rotamase;TPR repeat;Ubl conjugation	-	FKBP51|FKBP52|FKBP59|HBI|Hsp56|PPIase|p52	459	51.8	5.16	-0.642919		+	+	+	5	5		4735.94	6574.45	94862.6
P48163	NADP-dependent malic enzyme (NADP-ME) (EC 1.1.1.40) (Malic enzyme 1)	ME1	MAOX_HUMAN	carbohydrate metabolic process [GO:0005975];malate metabolic process [GO:0006108];nucleotide biosynthetic process [GO:0009165];pyruvate metabolic process [GO:0006090];regulation of metabolic process [GO:0019222];regulation of NADP metabolic process [GO:1902031];response to carbohydrate [GO:0009743];response to hormone [GO:0009725]	cytosol [GO:0005829];mitochondrion [GO:0005739]	ADP binding [GO:0043531];electron transfer activity [GO:0009055];identical protein binding [GO:0042802];malate dehydrogenase (decarboxylating) (NAD+) activity [GO:0004471];malate dehydrogenase (decarboxylating) (NADP+) activity [GO:0004473];malic enzyme activity [GO:0004470];manganese ion binding [GO:0030145];NAD binding [GO:0051287];NADP binding [GO:0050661];oxaloacetate decarboxylase activity […	TISSUE SPECIFICITY: Expressed in all tissues tested including liver, placenta and white adipose tissue. {ECO:0000269|PubMed:7622060, ECO:0000269|PubMed:8187880}.	3D-structure;Acetylation;Alternative splicing;Cytoplasm;Metal-binding;NADP;Oxidoreductase;Phosphoprotein;Reference proteome	Malic enzymes family	HUMNDME|MES	572	64.14	5.7	-0.22028		+		+	3	3		2651.25		32385.2
Q9BW04	Specifically androgen-regulated gene protein	SARG C1orf116	SARG_HUMAN	-	cytoplasm [GO:0005737];cytosol [GO:0005829];extracellular exosome [GO:0070062];plasma membrane [GO:0005886]	-	TISSUE SPECIFICITY: Highly expressed in prostate. {ECO:0000269|PubMed:15525603}.	Alternative splicing;Cytoplasm;Phosphoprotein;Receptor;Reference proteome	SARG family	SARG	601	63.96	8.79	-0.832945		+	+	+	8	8		11873.7	6267.55	395936
O75347	Tubulin-specific chaperone A (TCP1-chaperonin cofactor A) (Tubulin-folding cofactor A) (CFA)	TBCA	TBCA_HUMAN	post-chaperonin tubulin folding pathway [GO:0007023];protein folding [GO:0006457];tubulin complex assembly [GO:0007021]	cytoplasm [GO:0005737];cytosol [GO:0005829];microtubule [GO:0005874];microtubule cytoskeleton [GO:0015630];nucleolus [GO:0005730]	beta-tubulin binding [GO:0048487];chaperone binding [GO:0051087];RNA binding [GO:0003723];tubulin binding [GO:0015631]	-	3D-structure;Acetylation;Alternative splicing;Chaperone;Cytoplasm;Cytoskeleton;Microtubule;Reference proteome	TBCA family	-	108	12.85	5.03	-0.944444		+	+	+	6	6		324153	298.244	52917.9
P07355	Annexin A2 (Annexin II) (Annexin-2) (Calpactin I heavy chain) (Calpactin-1 heavy chain) (Chromobindin-8) (Lipocortin II) (Placental anticoagulant protein IV) (PAP-IV) (Protein I) (p36)	ANXA2 ANX2 ANX2L4 CAL1H LPC2D	ANXA2_HUMAN	angiogenesis [GO:0001525];catabolism by host of symbiont protein [GO:0052362];interleukin-12-mediated signaling pathway [GO:0035722];membrane raft assembly [GO:0001765];negative regulation by host of symbiont molecular function [GO:0052405];negative regulation of development of symbiont involved in interaction with host [GO:0044147];negative regulation of low-density lipoprotein particle receptor…	adherens junction [GO:0005912];AnxA2-p11 complex [GO:1990665];azurophil granule lumen [GO:0035578];basement membrane [GO:0005604];basolateral plasma membrane [GO:0016323];cell surface [GO:0009986];collagen-containing extracellular matrix [GO:0062023];cytoplasm [GO:0005737];endosome [GO:0005768];extracellular exosome [GO:0070062];extracellular region [GO:0005576];extracellular space [GO:0005615];l…	cadherin binding involved in cell-cell adhesion [GO:0098641];calcium channel activity [GO:0005262];calcium-dependent phospholipid binding [GO:0005544];calcium-dependent protein binding [GO:0048306];calcium ion binding [GO:0005509];cytoskeletal protein binding [GO:0008092];identical protein binding [GO:0042802];phosphatidylinositol-4,5-bisphosphate binding [GO:0005546];phosphatidylserine binding […	-	3D-structure;Acetylation;Alternative splicing;Annexin;Basement membrane;Calcium;Calcium/phospholipid-binding;Direct protein sequencing;Extracellular matrix;Host-virus interaction;Isopeptide bond;Phosphoprotein;RNA-binding;Reference proteome;Repeat;Secreted;Ubl conjugation	Annexin family	ANX2|ANX2L4|CAL1H|HEL-S-270|LIP2|LPC2|LPC2D|P36|PAP-IV	339	38.6	7.74	-0.524484	+	+	+	+	7	30	591.297	2.73459e+06	7169.82	48659.6
Q9NZM1	Myoferlin (Fer-1-like protein 3)	MYOF FER1L3 KIAA1207	MYOF_HUMAN	blood circulation [GO:0008015];membrane fusion [GO:0061025];muscle contraction [GO:0006936];myoblast fusion [GO:0007520];plasma membrane organization [GO:0007009];plasma membrane repair [GO:0001778];T-tubule organization [GO:0033292]	caveola [GO:0005901];cytoplasmic vesicle [GO:0031410];cytoplasmic vesicle membrane [GO:0030659];extracellular exosome [GO:0070062];integral component of membrane [GO:0016021];intracellular membrane-bounded organelle [GO:0043231];nuclear envelope [GO:0005635];nuclear membrane [GO:0031965];plasma membrane [GO:0005886]	metal ion binding [GO:0046872];phospholipid binding [GO:0005543]	TISSUE SPECIFICITY: Expressed in myoblast and endothelial cells (at protein level). Highly expressed in cardiac and skeletal muscles. Also present in lung, and at very low levels in kidney, placenta and brain. {ECO:0000269|PubMed:11959863, ECO:0000269|PubMed:17702744, ECO:0000269|PubMed:18502764}.	3D-structure;Acetylation;Alternative splicing;Calcium;Cell membrane;Cytoplasmic vesicle;Membrane;Metal-binding;Nucleus;Phosphoprotein;Reference proteome;Repeat;Signal-anchor;Transmembrane;Transmembrane helix	Ferlin family	FER1L3	2061	234.68	5.74	-0.456089		+			22	22		77687.4
P15880	40S ribosomal protein S2 (40S ribosomal protein S4) (Protein LLRep3) (Small ribosomal subunit protein uS5)	RPS2 RPS4	RS2_HUMAN	cytoplasmic translation [GO:0002181];nuclear-transcribed mRNA catabolic process, nonsense-mediated decay [GO:0000184];positive regulation of ubiquitin-protein transferase activity [GO:0051443];rRNA processing [GO:0006364];SRP-dependent cotranslational protein targeting to membrane [GO:0006614];translation [GO:0006412];translational initiation [GO:0006413];viral transcription [GO:0019083]	cytosol [GO:0005829];cytosolic ribosome [GO:0022626];cytosolic small ribosomal subunit [GO:0022627];extracellular exosome [GO:0070062];focal adhesion [GO:0005925];membrane [GO:0016020];nucleoplasm [GO:0005654];nucleus [GO:0005634]	cadherin binding [GO:0045296];enzyme binding [GO:0019899];fibroblast growth factor binding [GO:0017134];mRNA binding [GO:0003729];RNA binding [GO:0003723];structural constituent of ribosome [GO:0003735]	-	3D-structure;Acetylation;Citrullination;Direct protein sequencing;Isopeptide bond;Phosphoprotein;Reference proteome;Repeat;Ribonucleoprotein;Ribosomal protein;Ubl conjugation	Universal ribosomal protein uS5 family	LLREP3|S2	293	31.32	10.68	-0.233447		+	+	+	7	7		967717	17214.3	35849.7
Q96SZ5	2-aminoethanethiol dioxygenase (EC 1.13.11.19) (Cysteamine dioxygenase)	ADO C10orf22	AEDO_HUMAN	sulfur amino acid catabolic process [GO:0000098]	cytosol [GO:0005829]	cysteamine dioxygenase activity [GO:0047800];metal ion binding [GO:0046872]	-	Dioxygenase;Iron;Metal-binding;Oxidoreductase;Reference proteome	-	C10orf22	270	29.75	5.59	-0.495556		+			1	1		2987.65
A0A075B6Q5	Immunoglobulin heavy variable 3-64	IGHV3-64	HV364_HUMAN	B cell receptor signaling pathway [GO:0050853];complement activation, classical pathway [GO:0006958];defense response to bacterium [GO:0042742];innate immune response [GO:0045087];phagocytosis, engulfment [GO:0006911];phagocytosis, recognition [GO:0006910];positive regulation of B cell activation [GO:0050871]	external side of plasma membrane [GO:0009897];immunoglobulin complex, circulating [GO:0042571]	antigen binding [GO:0003823];immunoglobulin receptor binding [GO:0034987]	-	Adaptive immunity;Cell membrane;Disulfide bond;Immunity;Immunoglobulin;Immunoglobulin domain;Membrane;Reference proteome;Secreted;Signal	-	-	118	12.89	7.85	0.05	+	+		+	0	1	18452	1363.51		2383.17
A0A0C4DH32	Immunoglobulin heavy variable 3-20	IGHV3-20	HV320_HUMAN	B cell receptor signaling pathway [GO:0050853];complement activation, classical pathway [GO:0006958];defense response to bacterium [GO:0042742];innate immune response [GO:0045087];phagocytosis, engulfment [GO:0006911];phagocytosis, recognition [GO:0006910];positive regulation of B cell activation [GO:0050871]	external side of plasma membrane [GO:0009897];immunoglobulin complex, circulating [GO:0042571]	antigen binding [GO:0003823];immunoglobulin receptor binding [GO:0034987]	-	Adaptive immunity;Cell membrane;Disulfide bond;Immunity;Immunoglobulin;Immunoglobulin domain;Membrane;Reference proteome;Secreted;Signal	-	-	117	12.67	7.86	-0.0589744				+	1	1				24795.2
P01782;P0DP04	Immunoglobulin heavy variable 3-9 (Ig heavy chain V-III region DOB);Immunoglobulin heavy variable 3-43D	IGHV3-9;IGHV3-43D	HV309_HUMAN;HV43D_HUMAN	B cell receptor signaling pathway [GO:0050853];complement activation [GO:0006956];complement activation, classical pathway [GO:0006958];defense response to bacterium [GO:0042742];Fc-epsilon receptor signaling pathway [GO:0038095];Fc-gamma receptor signaling pathway involved in phagocytosis [GO:0038096];immune response [GO:0006955];innate immune response [GO:0045087];leukocyte migration [GO:005090…	external side of plasma membrane [GO:0009897];extracellular exosome [GO:0070062];extracellular region [GO:0005576];immunoglobulin complex, circulating [GO:0042571];plasma membrane [GO:0005886];external side of plasma membrane [GO:0009897];immunoglobulin complex, circulating [GO:0042571]	antigen binding [GO:0003823];immunoglobulin receptor binding [GO:0034987];antigen binding [GO:0003823];immunoglobulin receptor binding [GO:0034987]	-	Adaptive immunity;Cell membrane;Direct protein sequencing;Disulfide bond;Immunity;Immunoglobulin;Immunoglobulin domain;Membrane;Reference proteome;Secreted;Signal;Adaptive immunity;Cell membrane;Disulfide bond;Immunity;Immunoglobulin;Immunoglobulin domain;Membrane;Reference proteome;Secreted;Signal	-	-	118	12.98	5.925	-0.00974576	+	+	+	+	0	1	135755	237474	18919	71919.6
P01768;P0DP03	Immunoglobulin heavy variable 3-30-5;Immunoglobulin heavy variable 3-30 (Ig heavy chain V-III region BUR) (Ig heavy chain V-III region CAM) (Ig heavy chain V-III region GA) (Ig heavy chain V-III region NIE)	IGHV3-30-5;IGHV3-30	HVC05_HUMAN;HV330_HUMAN	B cell receptor signaling pathway [GO:0050853];complement activation, classical pathway [GO:0006958];defense response to bacterium [GO:0042742];innate immune response [GO:0045087];phagocytosis, engulfment [GO:0006911];phagocytosis, recognition [GO:0006910];positive regulation of B cell activation [GO:0050871];B cell receptor signaling pathway [GO:0050853];complement activation [GO:0006956];comple…	external side of plasma membrane [GO:0009897];immunoglobulin complex, circulating [GO:0042571];external side of plasma membrane [GO:0009897];extracellular region [GO:0005576];extracellular space [GO:0005615];immunoglobulin complex, circulating [GO:0042571];plasma membrane [GO:0005886]	antigen binding [GO:0003823];immunoglobulin receptor binding [GO:0034987];antigen binding [GO:0003823];immunoglobulin receptor binding [GO:0034987]	-	Adaptive immunity;Cell membrane;Disulfide bond;Immunity;Immunoglobulin;Immunoglobulin domain;Membrane;Pyrrolidone carboxylic acid;Reference proteome;Secreted;Signal;Adaptive immunity;Cell membrane;Direct protein sequencing;Disulfide bond;Immunity;Immunoglobulin;Immunoglobulin domain;Membrane;Pyrrolidone carboxylic acid;Reference proteome;Secreted;Signal	-	-	117	12.95	9.04	-0.0478632	+	+	+	+	0	3	17198.6	2.32362e+06	1.56694e+06	425893
P01780	Immunoglobulin heavy variable 3-7 (Ig heavy chain V-III region GAL) (Ig heavy chain V-III region GAR) (Ig heavy chain V-III region JON)	IGHV3-7	HV307_HUMAN	B cell receptor signaling pathway [GO:0050853];complement activation [GO:0006956];complement activation, classical pathway [GO:0006958];defense response to bacterium [GO:0042742];Fc-epsilon receptor signaling pathway [GO:0038095];Fc-gamma receptor signaling pathway involved in phagocytosis [GO:0038096];immune response [GO:0006955];innate immune response [GO:0045087];leukocyte migration [GO:005090…	blood microparticle [GO:0072562];external side of plasma membrane [GO:0009897];extracellular exosome [GO:0070062];extracellular region [GO:0005576];immunoglobulin complex, circulating [GO:0042571];plasma membrane [GO:0005886]	antigen binding [GO:0003823];immunoglobulin receptor binding [GO:0034987]	-	3D-structure;Adaptive immunity;Cell membrane;Direct protein sequencing;Disulfide bond;Immunity;Immunoglobulin;Immunoglobulin domain;Membrane;Reference proteome;Secreted;Signal	-	-	117	12.94	6.44	-0.0512821	+	+	+	+	2	5	1.45848e+06	232119	132247	5.51596e+06
A0A0J9YX35	Immunoglobulin heavy variable 3-64D	IGHV3-64D	HV64D_HUMAN	B cell receptor signaling pathway [GO:0050853];complement activation, classical pathway [GO:0006958];defense response to bacterium [GO:0042742];innate immune response [GO:0045087];phagocytosis, engulfment [GO:0006911];phagocytosis, recognition [GO:0006910];positive regulation of B cell activation [GO:0050871]	external side of plasma membrane [GO:0009897];immunoglobulin complex, circulating [GO:0042571]	antigen binding [GO:0003823];immunoglobulin receptor binding [GO:0034987]	-	Adaptive immunity;Cell membrane;Disulfide bond;Immunity;Immunoglobulin;Immunoglobulin domain;Membrane;Reference proteome;Secreted;Signal	-	-	117	12.82	7.85	0.0247863	+	+	+	+	2	2	147.977	13811.3	1189.59	6528.59
A0A0C4DH35	Probable non-functional immunoglobulin heavy variable 3-35	IGHV3-35	HV335_HUMAN	B cell receptor signaling pathway [GO:0050853];complement activation, classical pathway [GO:0006958];defense response to bacterium [GO:0042742];innate immune response [GO:0045087];phagocytosis, engulfment [GO:0006911];phagocytosis, recognition [GO:0006910];positive regulation of B cell activation [GO:0050871]	external side of plasma membrane [GO:0009897];immunoglobulin complex, circulating [GO:0042571]	antigen binding [GO:0003823];immunoglobulin receptor binding [GO:0034987]	-	Adaptive immunity;Cell membrane;Disulfide bond;Glycoprotein;Immunity;Immunoglobulin;Immunoglobulin domain;Membrane;Reference proteome;Secreted;Signal	-	-	117	12.81	7.87	-0.0880342	+	+	+	+	2	2	283238	364826	298685	99545.5
P27824	Calnexin (IP90) (Major histocompatibility complex class I antigen-binding protein p88) (p90)	CANX	CALX_HUMAN	antigen processing and presentation of exogenous peptide antigen via MHC class II [GO:0019886];antigen processing and presentation of peptide antigen via MHC class I [GO:0002474];clathrin-dependent endocytosis [GO:0072583];endoplasmic reticulum unfolded protein response [GO:0030968];interleukin-27-mediated signaling pathway [GO:0070106];interleukin-35-mediated signaling pathway [GO:0070757];prote…	endoplasmic reticulum [GO:0005783];endoplasmic reticulum lumen [GO:0005788];endoplasmic reticulum membrane [GO:0005789];extracellular exosome [GO:0070062];integral component of lumenal side of endoplasmic reticulum membrane [GO:0071556];melanosome [GO:0042470];membrane [GO:0016020];mitochondria-associated endoplasmic reticulum membrane [GO:0044233];presynapse [GO:0098793]	calcium ion binding [GO:0005509];carbohydrate binding [GO:0030246];RNA binding [GO:0003723];unfolded protein binding [GO:0051082]	-	Acetylation;Alternative splicing;Calcium;Chaperone;Direct protein sequencing;Disulfide bond;Endoplasmic reticulum;Host-virus interaction;Lectin;Lipoprotein;Membrane;Metal-binding;Palmitate;Phosphoprotein;Reference proteome;Repeat;Signal;Transmembrane;Transmembrane helix;Ubl conjugation	Calreticulin family	CNX|IP90|P90	592	67.56	4.18	-0.873986		+		+	13	13		2.86782e+06		117356
Q9UJU6	Drebrin-like protein (Cervical SH3P7) (Cervical mucin-associated protein) (Drebrin-F) (HPK1-interacting protein of 55 kDa) (HIP-55) (SH3 domain-containing protein 7)	DBNL CMAP SH3P7 PP5423	DBNL_HUMAN	activation of JUN kinase activity [GO:0007257];adaptive immune response [GO:0002250];neuron projection morphogenesis [GO:0048812];neutrophil degranulation [GO:0043312];podosome assembly [GO:0071800];positive regulation of axon extension [GO:0045773];positive regulation of dendritic spine morphogenesis [GO:0061003];postsynaptic actin cytoskeleton organization [GO:0098974];Rac protein signal transd…	cell cortex [GO:0005938];clathrin-coated vesicle membrane [GO:0030665];cortical actin cytoskeleton [GO:0030864];cytoplasm [GO:0005737];cytosol [GO:0005829];dendrite [GO:0030425];early endosome [GO:0005769];extracellular exosome [GO:0070062];extracellular region [GO:0005576];ficolin-1-rich granule lumen [GO:1904813];Golgi membrane [GO:0000139];lamellipodium [GO:0030027];perikaryon [GO:0043204];pla…	actin binding [GO:0003779];actin filament binding [GO:0051015];cadherin binding [GO:0045296];enzyme activator activity [GO:0008047];protein C-terminus binding [GO:0008022];protein domain specific binding [GO:0019904]	-	3D-structure;Acetylation;Actin-binding;Adaptive immunity;Alternative splicing;Cell junction;Cell membrane;Cell projection;Coiled coil;Cytoplasm;Cytoplasmic vesicle;Cytoskeleton;Endocytosis;Endosome;Golgi apparatus;Immunity;Membrane;Phosphoprotein;Reference proteome;SH3 domain;Synapse;Transport	ABP1 family	ABP1|HIP-55|HIP55|SH3P7	430	48.2	4.8	-0.844186		+	+	+	13	13		62793.9	9428.51	247228
P36543	V-type proton ATPase subunit E 1 (V-ATPase subunit E 1) (V-ATPase 31 kDa subunit) (p31) (Vacuolar proton pump subunit E 1)	ATP6V1E1 ATP6E ATP6E2	VATE1_HUMAN	cellular response to amino acid starvation [GO:0034198];insulin receptor signaling pathway [GO:0008286];ion transmembrane transport [GO:0034220];phagosome acidification [GO:0090383];proton transmembrane transport [GO:1902600];regulation of macroautophagy [GO:0016241];transferrin transport [GO:0033572]	apical plasma membrane [GO:0016324];cytosol [GO:0005829];endosome [GO:0005768];extracellular exosome [GO:0070062];lysosomal membrane [GO:0005765];microvillus [GO:0005902];proton-transporting two-sector ATPase complex [GO:0016469];proton-transporting two-sector ATPase complex, catalytic domain [GO:0033178]	ATPase binding [GO:0051117];proton-transporting ATPase activity, rotational mechanism [GO:0046961];P-type proton-exporting transporter activity [GO:0008553]	TISSUE SPECIFICITY: Kidney;localizes to early distal nephron, encompassing thick ascending limbs and distal convoluted tubules (at protein level) (PubMed:29993276). Ubiquitous (PubMed:12036578). High expression in the skin (PubMed:28065471). {ECO:0000269|PubMed:12036578, ECO:0000269|PubMed:28065471, ECO:0000269|PubMed:29993276}.	3D-structure;Acetylation;Alternative splicing;Cell membrane;Direct protein sequencing;Disease variant;Hydrogen ion transport;Hydrolase;Ion transport;Membrane;Phosphoprotein;Reference proteome;Transport	V-ATPase E subunit family	ATP6E|ATP6E2|ATP6V1E|P31|Vma4	226	26.14	8.11	-0.532301		+	+	+	2	4		118248	5115.58	23651.3
P62913	60S ribosomal protein L11 (CLL-associated antigen KW-12) (Large ribosomal subunit protein uL5)	RPL11	RL11_HUMAN	cytoplasmic translation [GO:0002181];negative regulation of proteasomal ubiquitin-dependent protein catabolic process [GO:0032435];negative regulation of protein neddylation [GO:2000435];negative regulation of ubiquitin-dependent protein catabolic process [GO:2000059];negative regulation of ubiquitin protein ligase activity [GO:1904667];nuclear-transcribed mRNA catabolic process, nonsense-mediate…	cytoplasm [GO:0005737];cytosol [GO:0005829];cytosolic large ribosomal subunit [GO:0022625];cytosolic ribosome [GO:0022626];extracellular exosome [GO:0070062];membrane [GO:0016020];nucleolus [GO:0005730];nucleoplasm [GO:0005654];polysomal ribosome [GO:0042788];protein-containing complex [GO:0032991]	5S rRNA binding [GO:0008097];RNA binding [GO:0003723];structural constituent of ribosome [GO:0003735];ubiquitin ligase inhibitor activity [GO:1990948];ubiquitin protein ligase binding [GO:0031625]	-	3D-structure;Acetylation;Alternative splicing;Cytoplasm;Diamond-Blackfan anemia;Direct protein sequencing;Disease variant;Isopeptide bond;Nucleus;Phosphoprotein;RNA-binding;Reference proteome;Ribonucleoprotein;Ribosomal protein;Ubl conjugation;rRNA-binding	Universal ribosomal protein uL5 family	DBA7|GIG34|L11	178	20.25	9.97	-0.533708		+	+	+	6	6		479923	4352.59	1875.63
P52565	Rho GDP-dissociation inhibitor 1 (Rho GDI 1) (Rho-GDI alpha)	ARHGDIA GDIA1	GDIR1_HUMAN	negative regulation of apoptotic process [GO:0043066];negative regulation of axonogenesis [GO:0050771];negative regulation of cell adhesion [GO:0007162];positive regulation of axonogenesis [GO:0050772];positive regulation of GTPase activity [GO:0043547];regulation of actin cytoskeleton reorganization [GO:2000249];regulation of Rho protein signal transduction [GO:0035023];regulation of small GTPas…	cytoskeleton [GO:0005856];cytosol [GO:0005829];extracellular exosome [GO:0070062];membrane [GO:0016020]	GTPase activator activity [GO:0005096];Rho GDP-dissociation inhibitor activity [GO:0005094]	-	3D-structure;Acetylation;Alternative splicing;Cytoplasm;Direct protein sequencing;Disease variant;GTPase activation;Isopeptide bond;Phosphoprotein;Reference proteome;Ubl conjugation	Rho GDI family	GDIA1|HEL-S-47e|NPHS8|RHOGDI|RHOGDI-1	204	23.2	4.77	-0.687255		+	+	+	8	8		3.56758e+06	311470	857436
Q9H4A4	Aminopeptidase B (AP-B) (EC 3.4.11.6) (Arginine aminopeptidase) (Arginyl aminopeptidase)	RNPEP APB	AMPB_HUMAN	proteolysis [GO:0006508]	extracellular exosome [GO:0070062];extracellular region [GO:0005576];extracellular space [GO:0005615];plasma membrane [GO:0005886]	aminopeptidase activity [GO:0004177];epoxide hydrolase activity [GO:0004301];metalloaminopeptidase activity [GO:0070006];metalloexopeptidase activity [GO:0008235];zinc ion binding [GO:0008270]	-	Acetylation;Aminopeptidase;Hydrolase;Metal-binding;Metalloprotease;Phosphoprotein;Protease;Reference proteome;Secreted;Zinc	Peptidase M1 family	-	650	72.59	5.37	-0.206923		+	+	+	15	15		1.83534e+06	159950	22881.5
P48729	Casein kinase I isoform alpha (CKI-alpha) (EC 2.7.11.1) (CK1)	CSNK1A1	KC1A_HUMAN	beta-catenin destruction complex assembly [GO:1904885];beta-catenin destruction complex disassembly [GO:1904886];cell cycle [GO:0007049];cell division [GO:0051301];cell surface receptor signaling pathway [GO:0007166];Golgi organization [GO:0007030];intermediate filament cytoskeleton organization [GO:0045104];negative regulation of canonical Wnt signaling pathway [GO:0090090];peptidyl-serine phosp…	beta-catenin destruction complex [GO:0030877];centrosome [GO:0005813];ciliary basal body [GO:0036064];cilium [GO:0005929];condensed chromosome kinetochore [GO:0000777];cytoplasm [GO:0005737];cytosol [GO:0005829];membrane [GO:0016020];nuclear speck [GO:0016607];nucleus [GO:0005634]	ATP binding [GO:0005524];protein kinase activity [GO:0004672];protein serine/threonine kinase activity [GO:0004674];protein serine kinase activity [GO:0106310];protein threonine kinase activity [GO:0106311]	-	3D-structure;ATP-binding;Acetylation;Alternative splicing;Cell cycle;Cell division;Cell projection;Centromere;Chromosome;Cytoplasm;Cytoskeleton;Direct protein sequencing;Kinase;Kinetochore;Mitosis;Nucleotide-binding;Nucleus;Phosphoprotein;Reference proteome;Serine/threonine-protein kinase;Transferase;Wnt signaling pathway	Protein kinase superfamily;CK1 Ser/Thr protein kinase family;Casein kinase I subfamily	CK1|CK1a|CKIa|HEL-S-77p|HLCDGP1|PRO2975	337	38.91	9.89	-0.517507		+			1	1		2859.95
P0C0L5	Complement C4-B (Basic complement C4) (C3 and PZP-like alpha-2-macroglobulin domain-containing protein 3) [Cleaved into: Complement C4 beta chain;Complement C4-B alpha chain;C4a anaphylatoxin;C4b-B;C4d-B;Complement C4 gamma chain]	C4B CO4 CPAMD3;C4B_2	CO4B_HUMAN	complement activation [GO:0006956];complement activation, classical pathway [GO:0006958];detection of molecule of bacterial origin [GO:0032490];inflammatory response [GO:0006954];innate immune response [GO:0045087];opsonization [GO:0008228];positive regulation of apoptotic cell clearance [GO:2000427];regulation of complement activation [GO:0030449]	axon [GO:0030424];blood microparticle [GO:0072562];dendrite [GO:0030425];extracellular exosome [GO:0070062];extracellular region [GO:0005576];extracellular space [GO:0005615];other organism cell [GO:0044216];plasma membrane [GO:0005886];synapse [GO:0045202]	carbohydrate binding [GO:0030246];complement binding [GO:0001848];endopeptidase inhibitor activity [GO:0004866]	TISSUE SPECIFICITY: Complement component C4 is expressed at highest levels in the liver, at moderate levels in the adrenal cortex, adrenal medulla, thyroid gland, and the kidney, and at lowest levels in the heart, ovary, small intestine, thymus, pancreas and spleen. The extra-hepatic sites of expression may be important for the local protection and inflammatory response. {ECO:0000269|PubMed:11367…	3D-structure;Blood group antigen;Cell junction;Cell projection;Cleavage on pair of basic residues;Complement pathway;Direct protein sequencing;Disulfide bond;Glycoprotein;Immunity;Inflammatory response;Innate immunity;Phosphoprotein;Reference proteome;Secreted;Signal;Sulfation;Synapse;Systemic lupus erythematosus;Thioester bond	-	-;C4B1|C4B12|C4B2|C4B3|C4B5|C4BD|C4B_2|C4F|CH|CO4|CPAMD3	1744	192.73	6.89	-0.253383		+	+	+	1	28		1.79675e+06	211164	351255
P67936	Tropomyosin alpha-4 chain (TM30p1) (Tropomyosin-4)	TPM4	TPM4_HUMAN	actin filament organization [GO:0007015];muscle contraction [GO:0006936];muscle filament sliding [GO:0030049];osteoblast differentiation [GO:0001649]	actin filament [GO:0005884];cytoskeleton [GO:0005856];cytosol [GO:0005829];extracellular exosome [GO:0070062];focal adhesion [GO:0005925];membrane [GO:0016020];muscle thin filament tropomyosin [GO:0005862];stress fiber [GO:0001725]	actin filament binding [GO:0051015];calcium ion binding [GO:0005509];identical protein binding [GO:0042802];protein heterodimerization activity [GO:0046982];protein homodimerization activity [GO:0042803];structural constituent of muscle [GO:0008307]	TISSUE SPECIFICITY: Detected in cardiac tissue and platelets, the form found in cardiac tissue is a higher molecular weight than the form found in platelets. Expressed at higher levels in the platelets of hypertensive patients with cardiac hypertrophy than in the platelets of hypertensive patients without cardiac hypertrophy (at protein level). {ECO:0000269|PubMed:1836432}.	Acetylation;Actin-binding;Alternative splicing;Calcium;Coiled coil;Cytoplasm;Cytoskeleton;Direct protein sequencing;Metal-binding;Muscle protein;Phosphoprotein;Reference proteome	Tropomyosin family	HEL-S-108	248	28.52	4.44	-1.02097	+	+	+	+	8	19	12556.2	2.78615e+06	267568	271243
Q9BX68	Histidine triad nucleotide-binding protein 2, mitochondrial (HINT-2) (EC 3.-.-.-) (HINT-3) (HIT-17kDa) (PKCI-1-related HIT protein)	HINT2	HINT2_HUMAN	apoptotic process [GO:0006915];lipid catabolic process [GO:0016042];negative regulation of peptidyl-lysine acetylation [GO:2000757];steroid biosynthetic process [GO:0006694]	cytoplasm [GO:0005737];mitochondrion [GO:0005739]	hydrolase activity [GO:0016787];nucleotide binding [GO:0000166]	TISSUE SPECIFICITY: High expression in liver and pancreas. Expression is significantly down-regulated in hepatocellular carcinoma (HCC) patients. {ECO:0000269|PubMed:16762638}.	3D-structure;Acetylation;Apoptosis;Hydrolase;Lipid biosynthesis;Lipid metabolism;Mitochondrion;Nucleotide-binding;Reference proteome;Steroid biosynthesis;Transit peptide	HINT family	HIT-17	163	17.16	9.45	0.00429448		+			1	1		57127.5
P14618	Pyruvate kinase PKM (EC 2.7.1.40) (Cytosolic thyroid hormone-binding protein) (CTHBP) (Opa-interacting protein 3) (OIP-3) (Pyruvate kinase 2/3) (Pyruvate kinase muscle isozyme) (Thyroid hormone-binding protein 1) (THBP1) (Tumor M2-PK) (p58)	PKM OIP3 PK2 PK3 PKM2	KPYM_HUMAN	animal organ regeneration [GO:0031100];ATP biosynthetic process [GO:0006754];canonical glycolysis [GO:0061621];cellular response to insulin stimulus [GO:0032869];glycolytic process [GO:0006096];liver development [GO:0001889];neutrophil degranulation [GO:0043312];positive regulation of cytoplasmic translation [GO:2000767];positive regulation of sprouting angiogenesis [GO:1903672];programmed cell d…	cilium [GO:0005929];collagen-containing extracellular matrix [GO:0062023];cytoplasm [GO:0005737];cytosol [GO:0005829];extracellular exosome [GO:0070062];extracellular region [GO:0005576];extracellular vesicle [GO:1903561];ficolin-1-rich granule lumen [GO:1904813];mitochondrion [GO:0005739];nucleus [GO:0005634];pyruvate kinase complex [GO:1902912];rough endoplasmic reticulum [GO:0005791];secretory…	ADP binding [GO:0043531];ATP binding [GO:0005524];cadherin binding [GO:0045296];identical protein binding [GO:0042802];kinase activity [GO:0016301];magnesium ion binding [GO:0000287];MHC class II protein complex binding [GO:0023026];mRNA binding [GO:0003729];potassium ion binding [GO:0030955];pyruvate kinase activity [GO:0004743];RNA binding [GO:0003723];thyroid hormone binding [GO:0070324]	TISSUE SPECIFICITY: Specifically expressed in proliferating cells, such as embryonic stem cells, embryonic carcinoma cells, as well as cancer cells. {ECO:0000269|PubMed:18191611}.	3D-structure;ATP-binding;Acetylation;Allosteric enzyme;Alternative splicing;Cytoplasm;Direct protein sequencing;Glycolysis;Hydroxylation;Isopeptide bond;Kinase;Magnesium;Metal-binding;Methylation;Nucleotide-binding;Nucleus;Phosphoprotein;Potassium;Pyruvate;Reference proteome;Transferase;Translation regulation;Ubl conjugation	Pyruvate kinase family	CTHBP|HEL-S-30|OIP3|PK3|PKM2|TCB|THBP1	531	57.93	7.81	-0.12806	+	+	+	+	34	35	5383.35	1.84465e+06	226639	415673
A0A0C4DH36	Probable non-functional immunoglobulin heavy variable 3-38	IGHV3-38	HV338_HUMAN	B cell receptor signaling pathway [GO:0050853];complement activation, classical pathway [GO:0006958];defense response to bacterium [GO:0042742];innate immune response [GO:0045087];phagocytosis, engulfment [GO:0006911];phagocytosis, recognition [GO:0006910];positive regulation of B cell activation [GO:0050871]	external side of plasma membrane [GO:0009897];immunoglobulin complex, circulating [GO:0042571]	antigen binding [GO:0003823];immunoglobulin receptor binding [GO:0034987]	-	Adaptive immunity;Cell membrane;Disulfide bond;Immunity;Immunoglobulin;Immunoglobulin domain;Membrane;Reference proteome;Secreted;Signal	-	-	116	12.76	9.41	-0.087931	+	+	+	+	2	2	25195.7	23236.5	25825.9	59785.3
P53041	Serine/threonine-protein phosphatase 5 (PP5) (EC 3.1.3.16) (Protein phosphatase T) (PP-T) (PPT)	PPP5C PPP5	PPP5_HUMAN	cellular response to cadmium ion [GO:0071276];cellular response to hydrogen peroxide [GO:0070301];double-strand break repair [GO:0006302];histone dephosphorylation [GO:0016576];MAPK cascade [GO:0000165];mitotic cell cycle [GO:0000278];negative regulation of neuron death [GO:1901215];negative regulation of protein phosphorylation [GO:0001933];peptidyl-serine dephosphorylation [GO:0070262];peptidyl…	chaperone complex [GO:0101031];cytosol [GO:0005829];intracellular membrane-bounded organelle [GO:0043231];nucleoplasm [GO:0005654];nucleus [GO:0005634];perikaryon [GO:0043204];plasma membrane [GO:0005886];protein-containing complex [GO:0032991];proximal dendrite [GO:1990635]	ADP binding [GO:0043531];ATP binding [GO:0005524];G-protein alpha-subunit binding [GO:0001965];Hsp90 protein binding [GO:0051879];identical protein binding [GO:0042802];lipid binding [GO:0008289];metal ion binding [GO:0046872];microtubule binding [GO:0008017];phosphatase activity [GO:0016791];phosphoprotein phosphatase activity [GO:0004721];protein-containing complex binding [GO:0044877];protein …	TISSUE SPECIFICITY: Ubiquitous. {ECO:0000269|PubMed:15546861}.	3D-structure;Acetylation;Alzheimer disease;Amyloid;Amyloidosis;Cell membrane;Cytoplasm;DNA damage;DNA repair;Hydrolase;Lipid-binding;Magnesium;Manganese;Membrane;Metal-binding;Neurodegeneration;Nucleus;Protein phosphatase;Reference proteome;Repeat;TPR repeat	PPP phosphatase family;PP-5 (PP-T) subfamily	PP5|PPP5|PPT	499	56.87	5.83	-0.514228		+	+	+	4	4		19728.2	4753.58	17645.3
P26639	Threonine--tRNA ligase 1, cytoplasmic (EC 6.1.1.3) (Threonyl-tRNA synthetase) (ThrRS) (Threonyl-tRNA synthetase 1)	TARS1 TARS	SYTC_HUMAN	threonyl-tRNA aminoacylation [GO:0006435];tRNA aminoacylation for protein translation [GO:0006418]	cytosol [GO:0005829];extracellular exosome [GO:0070062]	ATP binding [GO:0005524];identical protein binding [GO:0042802];threonine-tRNA ligase activity [GO:0004829];tRNA binding [GO:0000049];zinc ion binding [GO:0008270]	-	3D-structure;ATP-binding;Acetylation;Alternative splicing;Aminoacyl-tRNA synthetase;Cytoplasm;Disease variant;Ligase;Nucleotide-binding;Phosphoprotein;Protein biosynthesis;RNA-binding;Reference proteome;Ubl conjugation;tRNA-binding	Class-II aminoacyl-tRNA synthetase family	ThrRS	723	83.43	6.21	-0.578976		+		+	6	6		254558		11831.5
Q96HC4	PDZ and LIM domain protein 5 (Enigma homolog) (Enigma-like PDZ and LIM domains protein)	PDLIM5 ENH L9	PDLI5_HUMAN	actin cytoskeleton organization [GO:0030036];cell growth involved in cardiac muscle cell development [GO:0061049];heart development [GO:0007507];muscle structure development [GO:0061061];regulation of dendritic spine morphogenesis [GO:0061001];regulation of synapse assembly [GO:0051963]	actin cytoskeleton [GO:0015629];adherens junction [GO:0005912];cell projection [GO:0042995];cytosol [GO:0005829];filamentous actin [GO:0031941];membrane [GO:0016020];postsynaptic density [GO:0014069];presynapse [GO:0098793];stress fiber [GO:0001725];Z disc [GO:0030018]	actin binding [GO:0003779];actinin binding [GO:0042805];cadherin binding involved in cell-cell adhesion [GO:0098641];metal ion binding [GO:0046872];muscle alpha-actinin binding [GO:0051371];protein kinase C binding [GO:0005080];protein N-terminus binding [GO:0047485]	TISSUE SPECIFICITY: Heart and skeletal muscle specific. Expression is commonly increased in the brain of patients with bipolar disorder, schizophrenia, and major depression. {ECO:0000269|PubMed:10429367, ECO:0000269|PubMed:16044170, ECO:0000269|PubMed:16213469}.	3D-structure;Acetylation;Alternative splicing;Cell junction;Cell projection;Cytoplasm;Direct protein sequencing;Isopeptide bond;LIM domain;Metal-binding;Phosphoprotein;Reference proteome;Repeat;Synapse;Ubl conjugation;Zinc	-	ENH|ENH1|L9|LIM	596	63.94	8.21	-0.402852		+	+	+	9	9		611435	68277.3	6651.41
P13647	Keratin, type II cytoskeletal 5 (58 kDa cytokeratin) (Cytokeratin-5) (CK-5) (Keratin-5) (K5) (Type-II keratin Kb5)	KRT5	K2C5_HUMAN	cornification [GO:0070268];epidermis development [GO:0008544];hemidesmosome assembly [GO:0031581];keratinization [GO:0031424]	cytoplasm [GO:0005737];cytosol [GO:0005829];extracellular exosome [GO:0070062];intermediate filament [GO:0005882];keratin filament [GO:0045095];membrane [GO:0016020];nucleus [GO:0005634]	scaffold protein binding [GO:0097110];structural constituent of cytoskeleton [GO:0005200]	TISSUE SPECIFICITY: Expressed in corneal epithelium (at protein level). {ECO:0000269|PubMed:26758872}.	3D-structure;Coiled coil;Disease variant;Epidermolysis bullosa;Intermediate filament;Keratin;Phosphoprotein;Reference proteome	Intermediate filament family	CK5|DDD|DDD1|EBS2|K5|KRT5A	590	62.37	7.74	-0.427966	+	+	+	+	24	33	111483	472924	783926	511955
Q9BRG1	Vacuolar protein-sorting-associated protein 25 (hVps25) (Dermal papilla-derived protein 9) (ELL-associated protein of 20 kDa) (ESCRT-II complex subunit VPS25)	VPS25 DERP9 EAP20	VPS25_HUMAN	endosomal transport [GO:0016197];macroautophagy [GO:0016236];multivesicular body assembly [GO:0036258];negative regulation of epidermal growth factor-activated receptor activity [GO:0007175];protein transport to vacuole involved in ubiquitin-dependent protein catabolic process via the multivesicular body sorting pathway [GO:0043328]	cytoplasm [GO:0005737];cytosol [GO:0005829];endosome membrane [GO:0010008];ESCRT II complex [GO:0000814];extracellular exosome [GO:0070062];nucleoplasm [GO:0005654];nucleus [GO:0005634]	protein homodimerization activity [GO:0042803];protein N-terminus binding [GO:0047485];structural molecule activity [GO:0005198]	TISSUE SPECIFICITY: Expressed at the mRNA level in kidney, liver, pancreas, and placenta. Lower levels of expression are found in heart, skeletal muscle, brain and lung. {ECO:0000269|PubMed:16889659}.	3D-structure;Cytoplasm;Endosome;Membrane;Nucleus;Protein transport;Reference proteome;Transcription;Transcription regulation;Transport	VPS25 family	DERP9|EAP20|FAP20	176	20.75	5.92	-0.457386		+	+	+	2	2		172326	21356.3	24397.3
Q14697	Neutral alpha-glucosidase AB (EC 3.2.1.207) (Alpha-glucosidase 2) (Glucosidase II subunit alpha)	GANAB G2AN KIAA0088	GANAB_HUMAN	carbohydrate metabolic process [GO:0005975];N-glycan processing [GO:0006491];protein folding [GO:0006457];viral protein processing [GO:0019082]	endoplasmic reticulum lumen [GO:0005788];extracellular exosome [GO:0070062];glucosidase II complex [GO:0017177];Golgi apparatus [GO:0005794];intracellular membrane-bounded organelle [GO:0043231];melanosome [GO:0042470];membrane [GO:0016020]	alpha-glucosidase activity [GO:0090599];carbohydrate binding [GO:0030246];glucan 1,3-alpha-glucosidase activity [GO:0033919];hydrolase activity, hydrolyzing O-glycosyl compounds [GO:0004553];RNA binding [GO:0003723]	TISSUE SPECIFICITY: Detected in placenta (PubMed:3881423). Isoform 1 and isoform 2 are expressed in the kidney and liver (PubMed:27259053). {ECO:0000269|PubMed:27259053, ECO:0000269|PubMed:3881423}.	Alternative splicing;Direct protein sequencing;Disease variant;Disulfide bond;Endoplasmic reticulum;Glycoprotein;Glycosidase;Golgi apparatus;Hydrolase;Phosphoprotein;Reference proteome;Signal	Glycosyl hydrolase 31 family	G2AN|GLUII	944	106.86	5.67	-0.359004	+	+	+	+	25	25	28299.4	4.24394e+06	135214	633164
Q99832	T-complex protein 1 subunit eta (TCP-1-eta) (CCT-eta) (HIV-1 Nef-interacting protein) [Cleaved into: T-complex protein 1 subunit eta, N-terminally processed]	CCT7 CCTH NIP7-1	TCPH_HUMAN	binding of sperm to zona pellucida [GO:0007339];positive regulation of establishment of protein localization to telomere [GO:1904851];positive regulation of protein localization to Cajal body [GO:1904871];positive regulation of telomerase RNA localization to Cajal body [GO:1904874];positive regulation of telomere maintenance via telomerase [GO:0032212];protein folding [GO:0006457];protein stabili…	cell body [GO:0044297];chaperonin-containing T-complex [GO:0005832];cytoplasm [GO:0005737];cytosol [GO:0005829];extracellular exosome [GO:0070062];microtubule [GO:0005874]	ATPase activity [GO:0016887];ATP binding [GO:0005524];identical protein binding [GO:0042802];protein folding chaperone [GO:0044183];unfolded protein binding [GO:0051082]	-	3D-structure;ATP-binding;Acetylation;Alternative splicing;Chaperone;Cytoplasm;Direct protein sequencing;Isopeptide bond;Methylation;Nucleotide-binding;Reference proteome;Ubl conjugation	TCP-1 chaperonin family	CCTETA|CCTH|NIP7-1|TCP1ETA	543	59.36	7.56	-0.0979742		+	+	+	12	12		646213	11969.8	63984.9
Q12797	Aspartyl/asparaginyl beta-hydroxylase (EC 1.14.11.16) (Aspartate beta-hydroxylase) (ASP beta-hydroxylase) (Peptide-aspartate beta-dioxygenase)	ASPH BAH	ASPH_HUMAN	activation of cysteine-type endopeptidase activity [GO:0097202];activation of store-operated calcium channel activity [GO:0032237];calcium ion homeostasis [GO:0055074];calcium ion transmembrane transport [GO:0070588];cellular response to calcium ion [GO:0071277];detection of calcium ion [GO:0005513];ion transmembrane transport [GO:0034220];muscle contraction [GO:0006936];peptidyl-aspartic acid hy…	calcium channel complex [GO:0034704];cortical endoplasmic reticulum [GO:0032541];endoplasmic reticulum [GO:0005783];endoplasmic reticulum membrane [GO:0005789];integral component of endoplasmic reticulum membrane [GO:0030176];integral component of membrane [GO:0016021];junctional sarcoplasmic reticulum membrane [GO:0014701];plasma membrane [GO:0005886];sarcoplasmic reticulum lumen [GO:0033018];sa…	calcium ion binding [GO:0005509];electron transfer activity [GO:0009055];ion channel binding [GO:0044325];peptide-aspartate beta-dioxygenase activity [GO:0004597];peptidyl-aspartic acid 3-dioxygenase activity [GO:0062101];structural constituent of muscle [GO:0008307];structural molecule activity [GO:0005198]	TISSUE SPECIFICITY: Isoform 1 is detected in all tissues tested. Isoform 8 is mainly expressed in pancreas, heart, brain, kidney and liver. Isoform 8 is expressed in kidney (at protein level). {ECO:0000269|PubMed:11007777}.	3D-structure;Alternative splicing;Calcium;Dioxygenase;Disease variant;Disulfide bond;Endoplasmic reticulum;Glycoprotein;Iron;Membrane;Metal-binding;Oxidoreductase;Phosphoprotein;Reference proteome;Repeat;Sarcoplasmic reticulum;Signal-anchor;TPR repeat;Transmembrane;Transmembrane helix	Aspartyl/asparaginyl beta-hydroxylase family	AAH|BAH|CASQ2BP1|FDLAB|HAAH|JCTN|junctin	758	85.85	4.69	-0.788127		+			8	8		742487
P23246	Splicing factor, proline- and glutamine-rich (100 kDa DNA-pairing protein) (hPOMp100) (DNA-binding p52/p100 complex, 100 kDa subunit) (Polypyrimidine tract-binding protein-associated-splicing factor) (PSF) (PTB-associated-splicing factor)	SFPQ PSF	SFPQ_HUMAN	activation of innate immune response [GO:0002218];alternative mRNA splicing, via spliceosome [GO:0000380];dendritic transport of messenger ribonucleoprotein complex [GO:0098963];double-strand break repair via homologous recombination [GO:0000724];histone H3 deacetylation [GO:0070932];innate immune response [GO:0045087];mRNA processing [GO:0006397];mRNA splicing, via spliceosome [GO:0000398];negat…	chromatin [GO:0000785];cytosol [GO:0005829];dendrite cytoplasm [GO:0032839];nuclear matrix [GO:0016363];nuclear speck [GO:0016607];nucleoplasm [GO:0005654];nucleus [GO:0005634];paraspeckles [GO:0042382];RNA polymerase II transcription regulator complex [GO:0090575]	chromatin binding [GO:0003682];DNA binding [GO:0003677];histone deacetylase binding [GO:0042826];nucleic acid binding [GO:0003676];protein homodimerization activity [GO:0042803];RNA binding [GO:0003723];transcription regulatory region sequence-specific DNA binding [GO:0000976]	-	3D-structure;Acetylation;Activator;Alternative splicing;Biological rhythms;Chromosomal rearrangement;Coiled coil;Cytoplasm;DNA damage;DNA recombination;DNA repair;DNA-binding;Direct protein sequencing;Immunity;Innate immunity;Isopeptide bond;Methylation;Nucleus;Phosphoprotein;RNA-binding;Reference proteome;Repeat;Repressor;Transcription;Transcription regulation;Ubl conjugation;mRNA processing;mRN…	-	POMP100|PPP1R140|PSF	707	76.14	9.79	-1.12532		+		+	1	2		41577.3		3794.55
P07741	Adenine phosphoribosyltransferase (APRT) (EC 2.4.2.7)	APRT	APT_HUMAN	adenine salvage [GO:0006168];AMP salvage [GO:0044209];cellular response to insulin stimulus [GO:0032869];grooming behavior [GO:0007625];lactation [GO:0007595];neutrophil degranulation [GO:0043312];purine-containing compound salvage [GO:0043101];purine ribonucleoside salvage [GO:0006166]	cytoplasm [GO:0005737];cytosol [GO:0005829];extracellular exosome [GO:0070062];extracellular region [GO:0005576];nucleoplasm [GO:0005654];secretory granule lumen [GO:0034774]	adenine binding [GO:0002055];adenine phosphoribosyltransferase activity [GO:0003999];AMP binding [GO:0016208]	-	3D-structure;Acetylation;Alternative splicing;Cytoplasm;Direct protein sequencing;Disease variant;Glycosyltransferase;Phosphoprotein;Purine salvage;Reference proteome;Transferase	Purine/pyrimidine phosphoribosyltransferase family	AMP|APRTD	180	19.61	5.63	0.103889		+	+	+	4	4		75226.8	95829.3	143875
Q9NR19	Acetyl-coenzyme A synthetase, cytoplasmic (EC 6.2.1.1) (Acetate--CoA ligase) (Acetyl-CoA synthetase) (ACS) (AceCS) (Acetyl-CoA synthetase 1) (AceCS1) (Acyl-CoA synthetase short-chain family member 2) (Acyl-activating enzyme) (Propionate--CoA ligase) (EC 6.2.1.17)	ACSS2 ACAS2	ACSA_HUMAN	acetate biosynthetic process [GO:0019413];acetyl-CoA biosynthetic process from acetate [GO:0019427];ethanol oxidation [GO:0006069];lipid biosynthetic process [GO:0008610];propionate biosynthetic process [GO:0019542]	cytoplasm [GO:0005737];cytosol [GO:0005829];intracellular membrane-bounded organelle [GO:0043231];mitochondrial matrix [GO:0005759];nucleoplasm [GO:0005654]	acetate-CoA ligase activity [GO:0003987];AMP binding [GO:0016208];ATP binding [GO:0005524];propionate-CoA ligase activity [GO:0050218]	-	ATP-binding;Acetylation;Alternative splicing;Cytoplasm;Ligase;Nucleotide-binding;Phosphoprotein;Reference proteome	ATP-dependent AMP-binding enzyme family	ACAS2|ACECS|ACS|ACSA|dJ1161H23.1	701	78.57	6	-0.277033		+	+	+	6	6		74466.7	123.783	9258.28
P02647	Apolipoprotein A-I (Apo-AI) (ApoA-I) (Apolipoprotein A1) [Cleaved into: Proapolipoprotein A-I (ProapoA-I);Truncated apolipoprotein A-I (Apolipoprotein A-I(1-242))]	APOA1	APOA1_HUMAN	adrenal gland development [GO:0030325];amyloid fibril formation [GO:1990000];animal organ regeneration [GO:0031100];blood vessel endothelial cell migration [GO:0043534];cellular protein metabolic process [GO:0044267];cholesterol biosynthetic process [GO:0006695];cholesterol efflux [GO:0033344];cholesterol homeostasis [GO:0042632];cholesterol import [GO:0070508];cholesterol metabolic process [GO:0…	blood microparticle [GO:0072562];cell surface [GO:0009986];chylomicron [GO:0042627];collagen-containing extracellular matrix [GO:0062023];cytoplasmic vesicle [GO:0031410];cytosol [GO:0005829];discoidal high-density lipoprotein particle [GO:0034365];early endosome [GO:0005769];endocytic vesicle [GO:0030139];endocytic vesicle lumen [GO:0071682];endoplasmic reticulum lumen [GO:0005788];extracellular…	amyloid-beta binding [GO:0001540];apolipoprotein A-I receptor binding [GO:0034191];apolipoprotein receptor binding [GO:0034190];chemorepellent activity [GO:0045499];cholesterol binding [GO:0015485];cholesterol transfer activity [GO:0120020];enzyme binding [GO:0019899];heat shock protein binding [GO:0031072];high-density lipoprotein particle binding [GO:0008035];high-density lipoprotein particle r…	TISSUE SPECIFICITY: Major protein of plasma HDL, also found in chylomicrons. Synthesized in the liver and small intestine. The oxidized form at Met-110 and Met-136 is increased in individuals with increased risk for coronary artery disease, such as in carrier of the eNOSa/b genotype and exposure to cigarette smoking. It is also present in increased levels in aortic lesions relative to native ApoA…	3D-structure;Amyloid;Amyloidosis;Atherosclerosis;Cholesterol metabolism;Direct protein sequencing;Disease variant;Glycation;Glycoprotein;HDL;Lipid metabolism;Lipid transport;Lipoprotein;Neuropathy;Oxidation;Palmitate;Phosphoprotein;Reference proteome;Repeat;Secreted;Signal;Steroid metabolism;Sterol metabolism;Transport	Apolipoprotein A1/A4/E family	-	267	30.77	5.41	-0.717228	+	+	+	+	23	23	14848.2	951245	317252	194720
Q9H008	Phospholysine phosphohistidine inorganic pyrophosphate phosphatase (hLHPP) (EC 3.1.3.-) (EC 3.6.1.1)	LHPP	LHPP_HUMAN	dephosphorylation [GO:0016311];phosphate-containing compound metabolic process [GO:0006796];protein dephosphorylation [GO:0006470];purine ribonucleoside monophosphate biosynthetic process [GO:0009168]	cytosol [GO:0005829];nuclear speck [GO:0016607];nucleus [GO:0005634]	inorganic diphosphatase activity [GO:0004427];magnesium ion binding [GO:0000287];phosphatase activity [GO:0016791];protein histidine phosphatase activity [GO:0101006];protein homodimerization activity [GO:0042803]	TISSUE SPECIFICITY: Expressed in brain, and at lower levels in liver and kidney. Detected in thyroid (at protein level). Expressed in liver, kidney and moderately in brain. {ECO:0000269|PubMed:12801912, ECO:0000269|PubMed:16430861}.	3D-structure;Alternative splicing;Cytoplasm;Hydrolase;Magnesium;Metal-binding;Nucleus;Reference proteome	HAD-like hydrolase superfamily	HDHD2B	270	29.16	5.72	-0.145926		+	+	+	3	3		267423	3355.73	35872.3
Q02252	Methylmalonate-semialdehyde dehydrogenase [acylating], mitochondrial (MMSDH) (Malonate-semialdehyde dehydrogenase [acylating]) (EC 1.2.1.18) (EC 1.2.1.27) (Aldehyde dehydrogenase family 6 member A1)	ALDH6A1 MMSDH	MMSA_HUMAN	branched-chain amino acid catabolic process [GO:0009083];brown fat cell differentiation [GO:0050873];thymine catabolic process [GO:0006210];thymine metabolic process [GO:0019859];valine catabolic process [GO:0006574];valine metabolic process [GO:0006573]	mitochondrial matrix [GO:0005759];mitochondrion [GO:0005739];nucleoplasm [GO:0005654]	fatty-acyl-CoA binding [GO:0000062];malonate-semialdehyde dehydrogenase (acetylating, NAD+) activity [GO:0102662];malonate-semialdehyde dehydrogenase (acetylating) activity [GO:0018478];methylmalonate-semialdehyde dehydrogenase (acylating) activity [GO:0004491];RNA binding [GO:0003723]	-	Acetylation;Alternative splicing;Disease variant;Mitochondrion;NAD;Oxidoreductase;Phosphoprotein;Reference proteome;Transit peptide	Aldehyde dehydrogenase family	MMSADHA|MMSDH	535	57.83	8.6	-0.0547664		+			5	5		19215.4
P19367	Hexokinase-1 (EC 2.7.1.1) (Brain form hexokinase) (Hexokinase type I) (HK I) (Hexokinase-A)	HK1	HXK1_HUMAN	canonical glycolysis [GO:0061621];carbohydrate phosphorylation [GO:0046835];cellular glucose homeostasis [GO:0001678];establishment of protein localization to mitochondrion [GO:0072655];fructose 6-phosphate metabolic process [GO:0006002];glucose 6-phosphate metabolic process [GO:0051156];glycolytic process [GO:0006096];inflammatory response [GO:0006954];innate immune response [GO:0045087];mainten…	cytosol [GO:0005829];membrane raft [GO:0045121];mitochondrial outer membrane [GO:0005741];mitochondrion [GO:0005739]	ATP binding [GO:0005524];fructokinase activity [GO:0008865];glucokinase activity [GO:0004340];glucosamine kinase activity [GO:0047931];glucose binding [GO:0005536];hexokinase activity [GO:0004396];mannokinase activity [GO:0019158];peptidoglycan binding [GO:0042834]	TISSUE SPECIFICITY: Isoform 2: Erythrocyte specific (Ref.6). Isoform 3: Testis-specific (PubMed:10978502). Isoform 4: Testis-specific (PubMed:10978502). {ECO:0000269|PubMed:10978502, ECO:0000269|Ref.6}.	3D-structure;ATP-binding;Acetylation;Allosteric enzyme;Alternative splicing;Charcot-Marie-Tooth disease;Cytoplasm;Direct protein sequencing;Disease variant;Glycolysis;Immunity;Inflammatory response;Innate immunity;Kinase;Membrane;Mental retardation;Mitochondrion;Mitochondrion outer membrane;Neurodegeneration;Neuropathy;Nucleotide-binding;Phosphoprotein;Reference proteome;Repeat;Retinitis pigmento…	Hexokinase family	HK1-ta|HK1-tb|HK1-tc|HKD|HKI|HMSNR|HXK1	917	102.47	6.34	-0.210033		+		+	10	14		264534		6682.22
Q9Y5Z4	Heme-binding protein 2 (Placental protein 23) (PP23) (Protein SOUL)	HEBP2 C6orf34 SOUL	HEBP2_HUMAN	negative regulation of mitochondrial membrane potential [GO:0010917];neutrophil degranulation [GO:0043312];positive regulation of mitochondrial membrane permeability [GO:0035794];positive regulation of necrotic cell death [GO:0010940]	azurophil granule lumen [GO:0035578];cytoplasm [GO:0005737];extracellular exosome [GO:0070062];extracellular region [GO:0005576];mitochondrion [GO:0005739]	heme binding [GO:0020037]	TISSUE SPECIFICITY: Detected in placenta. {ECO:0000269|PubMed:2018407}.	3D-structure;Acetylation;Alternative splicing;Cytoplasm;Direct protein sequencing;Mitochondrion;Phosphoprotein;Reference proteome	HEBP family	C6ORF34B|C6orf34|PP23|SOUL	205	22.87	4.3	-0.652683		+	+	+	8	8		1.86827e+06	25478.4	46973.4
P59998	Actin-related protein 2/3 complex subunit 4 (Arp2/3 complex 20 kDa subunit) (p20-ARC)	ARPC4 ARC20	ARPC4_HUMAN	actin filament polymerization [GO:0030041];actin nucleation [GO:0045010];Arp2/3 complex-mediated actin nucleation [GO:0034314];ephrin receptor signaling pathway [GO:0048013];Fc-gamma receptor signaling pathway involved in phagocytosis [GO:0038096];membrane organization [GO:0061024]	Arp2/3 protein complex [GO:0005885];cell projection [GO:0042995];cytosol [GO:0005829];extracellular exosome [GO:0070062];nucleus [GO:0005634];site of double-strand break [GO:0035861]	actin binding [GO:0003779];enzyme binding [GO:0019899];structural constituent of cytoskeleton [GO:0005200]	-	3D-structure;Acetylation;Actin-binding;Alternative splicing;Cell projection;Cytoplasm;Cytoskeleton;Direct protein sequencing;Nucleus;Reference proteome	ARPC4 family	ARC20|P20-ARC	168	19.66	8.53	-0.132738		+	+	+	5	5		59224.1	38594.9	7542.38
Q92544	Transmembrane 9 superfamily member 4 (Tumor cannibalism associated protein 1)	TM9SF4 KIAA0255 TUCAP1	TM9S4_HUMAN	cell adhesion [GO:0007155];phagocytosis [GO:0006909];positive regulation of protein exit from endoplasmic reticulum [GO:0070863];positive regulation of protein localization to cell surface [GO:2000010];protein localization to membrane [GO:0072657];regulation of intracellular pH [GO:0051453];response to hypoxia [GO:0001666];vacuolar proton-transporting V-type ATPase complex assembly [GO:0070072]	early endosome [GO:0005769];Golgi apparatus [GO:0005794];integral component of membrane [GO:0016021];membrane [GO:0016020]	-	TISSUE SPECIFICITY: Highly expressed in metastatic melanoma cells whereas it is undetectable in primary melanoma cells, healthy skin tissues and peripheral blood lymphocytes. Expressed in CD34(+) hematopoietic progenitor cells and during monocyte and granulocyte differentiation. Overexpressed in acute myeloid leukemia, in particular in those displaying granulocytic differentiation (at protein lev…	Endosome;Golgi apparatus;Membrane;Phosphoprotein;Reference proteome;Signal;Transmembrane;Transmembrane helix	Nonaspanin (TM9SF) (TC 9.A.2) family	dJ836N17.2	642	74.51	6.08	0.197819		+			2	2		27443.4
P07476	Involucrin	IVL	INVO_HUMAN	cornification [GO:0070268];isopeptide cross-linking via N6-(L-isoglutamyl)-L-lysine [GO:0018153];keratinocyte differentiation [GO:0030216];peptide cross-linking [GO:0018149];response to UV-B [GO:0010224]	centrosome [GO:0005813];cornified envelope [GO:0001533];cytoplasm [GO:0005737];cytosol [GO:0005829];extracellular exosome [GO:0070062];nuclear body [GO:0016604]	-	TISSUE SPECIFICITY: Keratinocytes of epidermis and other stratified squamous epithelia.	3D-structure;Cytoplasm;Direct protein sequencing;Isopeptide bond;Keratinization;Lipoprotein;Reference proteome;Repeat	Involucrin family	-	585	68.47	4.42	-1.5041		+	+	+	3	3		13268.4	8963.98	46573.3
P51572	B-cell receptor-associated protein 31 (BCR-associated protein 31) (Bap31) (6C6-AG tumor-associated antigen) (Protein CDM) (p28)	BCAP31 BAP31 DXS1357E	BAP31_HUMAN	antigen processing and presentation of peptide antigen via MHC class I [GO:0002474];apoptotic process [GO:0006915];calcium-mediated signaling using intracellular calcium source [GO:0035584];endoplasmic reticulum to Golgi vesicle-mediated transport [GO:0006888];negative regulation of endoplasmic reticulum calcium ion concentration [GO:0032471];positive regulation of cysteine-type endopeptidase act…	clathrin-coated vesicle [GO:0030136];cytosol [GO:0005829];endoplasmic reticulum [GO:0005783];endoplasmic reticulum-Golgi intermediate compartment membrane [GO:0033116];endoplasmic reticulum membrane [GO:0005789];Golgi cisterna membrane [GO:0032580];integral component of lumenal side of endoplasmic reticulum membrane [GO:0071556];integral component of plasma membrane [GO:0005887];lipid droplet [GO…	MHC class I protein binding [GO:0042288];protein-containing complex binding [GO:0044877]	TISSUE SPECIFICITY: Ubiquitous. Highly expressed in neurons and discrete endocrine cells. {ECO:0000269|PubMed:11561007}.	3D-structure;Alternative splicing;Apoptosis;Coiled coil;Deafness;Direct protein sequencing;Dystonia;ER-Golgi transport;Endoplasmic reticulum;Host-virus interaction;Membrane;Mental retardation;Protein transport;Reference proteome;Transmembrane;Transmembrane helix;Transport	BCAP29/BCAP31 family	6C6-AG|BAP31|CDM|DDCH|DXS1357E	246	27.99	8.68	-0.157317		+		+	9	9		131683		292935
Q9P2E9	Ribosome-binding protein 1 (180 kDa ribosome receptor homolog) (RRp) (ES/130-related protein) (Ribosome receptor protein)	RRBP1 KIAA1398	RRBP1_HUMAN	osteoblast differentiation [GO:0001649];protein transport [GO:0015031];translation [GO:0006412]	endoplasmic reticulum [GO:0005783];integral component of endoplasmic reticulum membrane [GO:0030176];membrane [GO:0016020];ribosome [GO:0005840]	RNA binding [GO:0003723];signaling receptor activity [GO:0038023]	-	Acetylation;Alternative splicing;Endoplasmic reticulum;Isopeptide bond;Membrane;Phosphoprotein;Protein transport;Reference proteome;Repeat;Translocation;Transmembrane;Transmembrane helix;Transport;Ubl conjugation	-	ES/130|ES130|RRp|hES	1410	152.44	9	-1.0695		+			10	10		221667
P46459	Vesicle-fusing ATPase (EC 3.6.4.6) (N-ethylmaleimide-sensitive fusion protein) (NEM-sensitive fusion protein) (Vesicular-fusion protein NSF)	NSF	NSF_HUMAN	COPII vesicle coating [GO:0048208];endoplasmic reticulum to Golgi vesicle-mediated transport [GO:0006888];exocytosis [GO:0006887];Golgi to plasma membrane protein transport [GO:0043001];Golgi vesicle docking [GO:0048211];intracellular protein transport [GO:0006886];intra-Golgi vesicle-mediated transport [GO:0006891];plasma membrane fusion [GO:0045026];positive regulation of protein catabolic proc…	cytosol [GO:0005829];dendritic shaft [GO:0043198];Golgi apparatus [GO:0005794];Golgi stack [GO:0005795];lysosomal membrane [GO:0005765];plasma membrane [GO:0005886];postsynaptic density [GO:0014069]	ATPase activity [GO:0016887];ATP binding [GO:0005524];ionotropic glutamate receptor binding [GO:0035255];metal ion binding [GO:0046872];PDZ domain binding [GO:0030165];protein-containing complex binding [GO:0044877];protein kinase binding [GO:0019901];SNARE binding [GO:0000149];syntaxin-1 binding [GO:0017075]	-	3D-structure;ATP-binding;Acetylation;Alternative splicing;Cytoplasm;Hydrolase;Magnesium;Metal-binding;Nucleotide-binding;Phosphoprotein;Protein transport;Reference proteome;Repeat;Transport	AAA ATPase family	SKD2	744	82.58	6.52	-0.220027		+	+	+	15	16		523933	66239.8	19867.3
P61158	Actin-related protein 3 (Actin-like protein 3)	ACTR3 ARP3	ARP3_HUMAN	actin polymerization-dependent cell motility [GO:0070358];Arp2/3 complex-mediated actin nucleation [GO:0034314];asymmetric cell division [GO:0008356];cellular response to interferon-gamma [GO:0071346];cilium assembly [GO:0060271];ephrin receptor signaling pathway [GO:0048013];establishment or maintenance of cell polarity [GO:0007163];Fc-gamma receptor signaling pathway involved in phagocytosis [G…	actin cytoskeleton [GO:0015629];Arp2/3 protein complex [GO:0005885];brush border [GO:0005903];cell-cell junction [GO:0005911];cytoplasm [GO:0005737];cytosol [GO:0005829];extracellular exosome [GO:0070062];focal adhesion [GO:0005925];lamellipodium [GO:0030027];membrane [GO:0016020];nucleus [GO:0005634];site of double-strand break [GO:0035861]	actin binding [GO:0003779];ATP binding [GO:0005524];structural constituent of cytoskeleton [GO:0005200]	-	3D-structure;ATP-binding;Acetylation;Actin-binding;Cell projection;Cilium biogenesis/degradation;Cytoplasm;Cytoskeleton;Direct protein sequencing;Nucleotide-binding;Nucleus;Reference proteome	Actin family;ARP3 subfamily	ARP3	418	47.37	5.49	-0.266268		+	+	+	10	13		2.19266e+06	119436	2159.64
Q9Y6N5	Sulfide:quinone oxidoreductase, mitochondrial (SQOR) (EC 1.8.5.8) (Sulfide dehydrogenase-like) (Sulfide quinone oxidoreductase)	SQOR SQRDL CGI-44	SQOR_HUMAN	hydrogen sulfide metabolic process [GO:0070813];sulfide oxidation, using sulfide:quinone oxidoreductase [GO:0070221]	mitochondrial inner membrane [GO:0005743];mitochondrion [GO:0005739]	FAD binding [GO:0071949];quinone binding [GO:0048038];sulfide:quinone oxidoreductase activity [GO:0070224]	-	3D-structure;Acetylation;Disulfide bond;FAD;Flavoprotein;Mitochondrion;Oxidoreductase;Phosphoprotein;Quinone;Reference proteome;Transit peptide	SQRD family	CGI-44|PRO1975|SQOR	450	49.95	9.39	-0.212444		+			10	10		52238.2
O95777	U6 snRNA-associated Sm-like protein LSm8	LSM8	LSM8_HUMAN	mRNA splicing, via spliceosome [GO:0000398];RNA metabolic process [GO:0016070]	Lsm2-8 complex [GO:0120115];nucleoplasm [GO:0005654];nucleus [GO:0005634];precatalytic spliceosome [GO:0071011];U2-type precatalytic spliceosome [GO:0071005];U4/U6 x U5 tri-snRNP complex [GO:0046540];U6 snRNP [GO:0005688]	RNA binding [GO:0003723];U6 snRNA binding [GO:0017070]	-	3D-structure;Acetylation;Direct protein sequencing;Nucleus;RNA-binding;Reference proteome;Ribonucleoprotein;Spliceosome;mRNA processing;mRNA splicing	SnRNP Sm proteins family	NAA38	96	10.4	4.05	0.065625		+			2	2		68812.1
P09874	Poly [ADP-ribose] polymerase 1 (PARP-1) (EC 2.4.2.30) (ADP-ribosyltransferase diphtheria toxin-like 1) (ARTD1) (DNA ADP-ribosyltransferase PARP1) (EC 2.4.2.-) (NAD(+) ADP-ribosyltransferase 1) (ADPRT 1) (Poly[ADP-ribose] synthase 1) (Protein poly-ADP-ribosyltransferase PARP1) (EC 2.4.2.-)	PARP1 ADPRT PPOL	PARP1_HUMAN	apoptotic process [GO:0006915];ATP generation from poly-ADP-D-ribose [GO:1990966];base-excision repair, gap-filling [GO:0006287];cellular response to amyloid-beta [GO:1904646];cellular response to DNA damage stimulus [GO:0006974];cellular response to insulin stimulus [GO:0032869];cellular response to oxidative stress [GO:0034599];cellular response to UV [GO:0034644];cellular response to zinc ion …	chromosome, telomeric region [GO:0000781];membrane [GO:0016020];mitochondrion [GO:0005739];nuclear body [GO:0016604];nuclear envelope [GO:0005635];nucleolus [GO:0005730];nucleoplasm [GO:0005654];nucleus [GO:0005634];protein-containing complex [GO:0032991];protein-DNA complex [GO:0032993];site of DNA damage [GO:0090734];site of double-strand break [GO:0035861];transcription regulator complex [GO:0…	DNA binding [GO:0003677];enzyme binding [GO:0019899];estrogen receptor binding [GO:0030331];histone deacetylase binding [GO:0042826];identical protein binding [GO:0042802];NAD+ ADP-ribosyltransferase activity [GO:0003950];NAD binding [GO:0051287];NAD DNA ADP-ribosyltransferase activity [GO:0140294];protein ADP-ribosylase activity [GO:1990404];protein kinase binding [GO:0019901];protein N-terminus…	-	3D-structure;ADP-ribosylation;Acetylation;Chromosome;DNA damage;DNA repair;DNA-binding;Direct protein sequencing;Glycosyltransferase;Isopeptide bond;Metal-binding;NAD;Nucleus;Phosphoprotein;Reference proteome;Repeat;Transcription;Transcription regulation;Transferase;Ubl conjugation;Zinc;Zinc-finger	ARTD/PARP family	ADPRT|ADPRT 1|ADPRT1|ARTD1|PARP|PARP-1|PPOL|pADPRT-1	1014	113.07	9.2	-0.536489		+			1	1		51621.3
Q9UDY2	Tight junction protein ZO-2 (Tight junction protein 2) (Zona occludens protein 2) (Zonula occludens protein 2)	TJP2 X104 ZO2	ZO2_HUMAN	cell-cell adhesion [GO:0098609];cell-cell junction organization [GO:0045216];establishment of endothelial intestinal barrier [GO:0090557];hippo signaling [GO:0035329];homotypic cell-cell adhesion [GO:0034109];intestinal absorption [GO:0050892];maintenance of blood-brain barrier [GO:0035633];positive regulation of blood-brain barrier permeability [GO:1905605];protein localization to cell-cell junc…	adherens junction [GO:0005912];bicellular tight junction [GO:0005923];cell-cell contact zone [GO:0044291];cytosol [GO:0005829];nucleoplasm [GO:0005654];nucleus [GO:0005634];plasma membrane [GO:0005886]	cadherin binding [GO:0045296];cell adhesion molecule binding [GO:0050839];guanylate kinase activity [GO:0004385];protein domain specific binding [GO:0019904];protein-macromolecule adaptor activity [GO:0030674];protein tyrosine kinase binding [GO:1990782]	TISSUE SPECIFICITY: This protein is found in epithelial cell junctions. Isoform A1 is abundant in the heart and brain. Detected in brain and skeletal muscle. It is present almost exclusively in normal tissues. Isoform C1 is expressed at high level in the kidney, pancreas, heart and placenta. Not detected in brain and skeletal muscle. Found in normal as well as in most neoplastic tissues. {ECO:000…	3D-structure;Alternative promoter usage;Alternative splicing;Cell junction;Cell membrane;Disease variant;Intrahepatic cholestasis;Membrane;Nucleus;Phosphoprotein;Reference proteome;Repeat;SH3 domain;Tight junction	MAGUK family	C9DUPq21.11|DFNA51|DUP9q21.11|PFIC4|X104|ZO2	1190	133.94	7.01	-0.947731		+		+	12	12		241937		2733.36
Q15437	Protein transport protein Sec23B (hSec23B) (SEC23-related protein B)	SEC23B	SC23B_HUMAN	COPII-coated vesicle cargo loading [GO:0090110];intracellular protein transport [GO:0006886]	COPII vesicle coat [GO:0030127];cytosol [GO:0005829];endomembrane system [GO:0012505];endoplasmic reticulum [GO:0005783];endoplasmic reticulum exit site [GO:0070971];endoplasmic reticulum membrane [GO:0005789];perinuclear region of cytoplasm [GO:0048471]	GTPase activator activity [GO:0005096];zinc ion binding [GO:0008270]	TISSUE SPECIFICITY: Ubiquitously expressed. {ECO:0000269|PubMed:8898360}.	Acetylation;Congenital dyserythropoietic anemia;Cytoplasm;Cytoplasmic vesicle;Disease variant;ER-Golgi transport;Endoplasmic reticulum;Hereditary hemolytic anemia;Membrane;Metal-binding;Protein transport;Reference proteome;Transport;Zinc	SEC23/SEC24 family;SEC23 subfamily	CDA-II|CDAII|CDAN2|HEMPAS	767	86.47	6.43	-0.226206		+			5	6		187678
O60437	Periplakin (190 kDa paraneoplastic pemphigus antigen) (195 kDa cornified envelope precursor protein)	PPL KIAA0568	PEPL_HUMAN	adaptive immune response [GO:0002250];cornification [GO:0070268];intermediate filament cytoskeleton organization [GO:0045104];response to mechanical stimulus [GO:0009612];wound healing [GO:0042060]	cornified envelope [GO:0001533];cytoplasm [GO:0005737];cytoskeleton [GO:0005856];cytosol [GO:0005829];desmosome [GO:0030057];extracellular exosome [GO:0070062];membrane [GO:0016020];plasma membrane [GO:0005886]	cadherin binding [GO:0045296];structural constituent of cytoskeleton [GO:0005200];structural molecule activity [GO:0005198]	TISSUE SPECIFICITY: Expressed in stratified squamous epithelia and in some other epithelia. {ECO:0000269|PubMed:9412476, ECO:0000269|PubMed:9521878}.	3D-structure;Cell junction;Cell membrane;Coiled coil;Cytoplasm;Cytoskeleton;Keratinization;Membrane;Phosphoprotein;Reference proteome;Repeat;SH3 domain	Plakin or cytolinker family	-	1756	204.72	5.3	-0.98246		+	+	+	38	38		556365	88771.2	89497.6
P13798	Acylamino-acid-releasing enzyme (AARE) (EC 3.4.19.1) (Acyl-peptide hydrolase) (APH) (Acylaminoacyl-peptidase) (Oxidized protein hydrolase) (OPH)	APEH D3F15S2 D3S48E DNF15S2	ACPH_HUMAN	amyloid-beta metabolic process [GO:0050435];neutrophil degranulation [GO:0043312];proteolysis [GO:0006508];translational termination [GO:0006415]	cytosol [GO:0005829];extracellular exosome [GO:0070062];extracellular region [GO:0005576];ficolin-1-rich granule lumen [GO:1904813];nuclear membrane [GO:0031965]	identical protein binding [GO:0042802];omega peptidase activity [GO:0008242];RNA binding [GO:0003723];serine-type endopeptidase activity [GO:0004252]	-	Acetylation;Cytoplasm;Direct protein sequencing;Hydrolase;Phosphoprotein;Reference proteome	Peptidase S9C family	AARE|ACPH|APH|D3F15S2|D3S48E|DNF15S2|OPH	732	81.21	5.11	-0.145765		+	+	+	13	13		184712	146198	2922.98
Q13126	S-methyl-5'-thioadenosine phosphorylase (EC 2.4.2.28) (5'-methylthioadenosine phosphorylase) (MTA phosphorylase) (MTAP) (MTAPase)	MTAP MSAP	MTAP_HUMAN	interleukin-12-mediated signaling pathway [GO:0035722];L-methionine salvage from methylthioadenosine [GO:0019509];nucleobase-containing compound metabolic process [GO:0006139];purine ribonucleoside salvage [GO:0006166];response to testosterone [GO:0033574]	cytosol [GO:0005829];extracellular exosome [GO:0070062];nucleoplasm [GO:0005654]	1,4-alpha-oligoglucan phosphorylase activity [GO:0004645];S-methyl-5-thioadenosine phosphorylase activity [GO:0017061]	TISSUE SPECIFICITY: Ubiquitously expressed.	3D-structure;Acetylation;Alternative splicing;Cytoplasm;Glycosyltransferase;Nucleus;Purine salvage;Reference proteome;Transferase	PNP/MTAP phosphorylase family;MTAP subfamily	BDMF|DMSFH|DMSMFH|HEL-249|LGMBF|MSAP|c86fus	283	31.23	6.82	-0.14947		+	+	+	6	6		34353.2	3784.14	49928.4
P13797	Plastin-3 (T-plastin)	PLS3	PLST_HUMAN	actin filament bundle assembly [GO:0051017];actin filament network formation [GO:0051639];bone development [GO:0060348]	actin filament [GO:0005884];actin filament bundle [GO:0032432];cytoplasm [GO:0005737];cytosol [GO:0005829];plasma membrane [GO:0005886]	actin filament binding [GO:0051015];calcium ion binding [GO:0005509]	TISSUE SPECIFICITY: Expressed in a variety of organs, including muscle, brain, uterus and esophagus.	3D-structure;Actin-binding;Alternative splicing;Calcium;Cytoplasm;Direct protein sequencing;Disease variant;Metal-binding;Phosphoprotein;Reference proteome;Repeat	-	BMND18|T-plastin	630	70.8	5.22	-0.328571		+	+	+	13	14		1.47127e+06	8851.32	81357.8
P43652	Afamin (Alpha-albumin) (Alpha-Alb)	AFM ALB2 ALBA	AFAM_HUMAN	protein stabilization [GO:0050821];protein transport within extracellular region [GO:0071693];vitamin transport [GO:0051180]	blood microparticle [GO:0072562];cytoplasm [GO:0005737];extracellular exosome [GO:0070062];extracellular region [GO:0005576];extracellular space [GO:0005615]	fatty acid binding [GO:0005504];vitamin E binding [GO:0008431];zinc ion binding [GO:0008270]	TISSUE SPECIFICITY: High level detected in plasma but also in extravascular fluids such as follicular and cerebrospinal fluids (at protein level). {ECO:0000269|PubMed:12463752, ECO:0000269|PubMed:15952736, ECO:0000269|PubMed:7517938}.	3D-structure;Direct protein sequencing;Disulfide bond;Glycoprotein;Protein transport;Reference proteome;Repeat;Secreted;Signal;Transport	ALB/AFP/VDB family	ALB2|ALBA|ALF	599	69.06	5.52	-0.388147		+	+	+	11	11		55174.7	41863.7	17625.3
Q13098	COP9 signalosome complex subunit 1 (SGN1) (Signalosome subunit 1) (G protein pathway suppressor 1) (GPS-1) (JAB1-containing signalosome subunit 1) (Protein MFH)	GPS1 COPS1 CSN1	CSN1_HUMAN	inactivation of MAPK activity [GO:0000188];JNK cascade [GO:0007254];nucleotide-excision repair, DNA damage recognition [GO:0000715];post-translational protein modification [GO:0043687];protein deneddylation [GO:0000338];transcription-coupled nucleotide-excision repair [GO:0006283]	COP9 signalosome [GO:0008180];cytosol [GO:0005829];nucleoplasm [GO:0005654]	GTPase inhibitor activity [GO:0005095]	TISSUE SPECIFICITY: Widely expressed. {ECO:0000269|PubMed:8943324}.	3D-structure;Alternative splicing;Cytoplasm;Direct protein sequencing;Nucleus;Phosphoprotein;Reference proteome;Signalosome	CSN1 family	COPS1|CSN1	491	55.53	6.29	-0.317108		+			1	1		35376.2
Q96K76	Ubiquitin carboxyl-terminal hydrolase 47 (EC 3.4.19.12) (Deubiquitinating enzyme 47) (Ubiquitin thioesterase 47) (Ubiquitin-specific-processing protease 47)	USP47	UBP47_HUMAN	base-excision repair [GO:0006284];cellular response to DNA damage stimulus [GO:0006974];cellular response to UV [GO:0034644];monoubiquitinated protein deubiquitination [GO:0035520];negative regulation of apoptotic process [GO:0043066];negative regulation of cysteine-type endopeptidase activity involved in apoptotic process [GO:0043154];negative regulation of G2/M transition of mitotic cell cycle …	cytoplasm [GO:0005737];cytosol [GO:0005829];nucleoplasm [GO:0005654];nucleus [GO:0005634];SCF ubiquitin ligase complex [GO:0019005]	cysteine-type endopeptidase activity [GO:0004197];deubiquitinase activity [GO:0101005];thiol-dependent deubiquitinase [GO:0004843];WD40-repeat domain binding [GO:0071987]	TISSUE SPECIFICITY: Expressed in skeletal muscle, heart and testis. {ECO:0000269|PubMed:14715245}.	Acetylation;Alternative splicing;Cytoplasm;DNA damage;DNA repair;Hydrolase;Phosphoprotein;Protease;Reference proteome;Thiol protease;Ubl conjugation pathway	Peptidase C19 family	TRFP	1375	157.29	4.73	-0.624873		+			2	2		48259.3
Q9Y5S2	Serine/threonine-protein kinase MRCK beta (EC 2.7.11.1) (CDC42-binding protein kinase beta) (CDC42BP-beta) (DMPK-like beta) (Myotonic dystrophy kinase-related CDC42-binding kinase beta) (MRCK beta) (Myotonic dystrophy protein kinase-like beta)	CDC42BPB KIAA1124	MRCKB_HUMAN	actin cytoskeleton reorganization [GO:0031532];actomyosin structure organization [GO:0031032];cell migration [GO:0016477];cytoskeleton organization [GO:0007010];establishment or maintenance of cell polarity [GO:0007163];intracellular signal transduction [GO:0035556];peptidyl-threonine phosphorylation [GO:0018107];protein phosphorylation [GO:0006468];signal transduction [GO:0007165]	actomyosin [GO:0042641];cell-cell junction [GO:0005911];cell leading edge [GO:0031252];cytoplasm [GO:0005737];cytoskeleton [GO:0005856];extracellular exosome [GO:0070062];lamellipodium [GO:0030027];plasma membrane [GO:0005886]	ATP binding [GO:0005524];magnesium ion binding [GO:0000287];protein-containing complex binding [GO:0044877];protein kinase activity [GO:0004672];protein serine/threonine kinase activity [GO:0004674];protein serine kinase activity [GO:0106310];protein threonine kinase activity [GO:0106311];small GTPase binding [GO:0031267]	TISSUE SPECIFICITY: Expressed in all tissues examined, with high levels in heart, brain, placenta and lung. {ECO:0000269|PubMed:10198171}.	3D-structure;ATP-binding;Cell junction;Cell membrane;Cell projection;Coiled coil;Cytoplasm;Kinase;Magnesium;Membrane;Metal-binding;Methylation;Nucleotide-binding;Phosphoprotein;Reference proteome;Serine/threonine-protein kinase;Transferase;Zinc;Zinc-finger	Protein kinase superfamily;AGC Ser/Thr protein kinase family;DMPK subfamily	MRCKB	1711	194.29	5.92	-0.548276		+			2	2		151.444
P41226	Ubiquitin-like modifier-activating enzyme 7 (Ubiquitin-activating enzyme 7) (D8) (Ubiquitin-activating enzyme E1 homolog)	UBA7 UBE1L UBE2	UBA7_HUMAN	cellular protein modification process [GO:0006464];cellular response to DNA damage stimulus [GO:0006974];ISG15-protein conjugation [GO:0032020];modification-dependent protein catabolic process [GO:0019941];negative regulation of type I interferon production [GO:0032480];protein modification by small protein conjugation [GO:0032446]	cytoplasm [GO:0005737];cytosol [GO:0005829];nucleoplasm [GO:0005654];nucleus [GO:0005634]	ATP binding [GO:0005524];ISG15 activating enzyme activity [GO:0019782];ubiquitin-protein transferase activity [GO:0004842]	TISSUE SPECIFICITY: Expressed in a variety of normal and tumor cell types, but is reduced in lung cancer cell lines.	ATP-binding;Direct protein sequencing;Ligase;Nucleotide-binding;Phosphoprotein;Reference proteome;Repeat;Ubl conjugation;Ubl conjugation pathway	Ubiquitin-activating E1 family	D8|UBA1B|UBE1L|UBE2	1012	111.68	5.58	-0.146344		+	+	+	5	5		32983.5	38123.6	12964.5
P12259	Coagulation factor V (Activated protein C cofactor) (Proaccelerin, labile factor) [Cleaved into: Coagulation factor V heavy chain;Coagulation factor V light chain]	F5	FA5_HUMAN	blood circulation [GO:0008015];blood coagulation [GO:0007596];cellular protein metabolic process [GO:0044267];COPII vesicle coating [GO:0048208];endoplasmic reticulum to Golgi vesicle-mediated transport [GO:0006888];platelet degranulation [GO:0002576];post-translational protein modification [GO:0043687]	COPII-coated ER to Golgi transport vesicle [GO:0030134];endoplasmic reticulum-Golgi intermediate compartment membrane [GO:0033116];endoplasmic reticulum lumen [GO:0005788];extracellular region [GO:0005576];extracellular vesicle [GO:1903561];membrane [GO:0016020];plasma membrane [GO:0005886];platelet alpha granule [GO:0031091];platelet alpha granule lumen [GO:0031093]	copper ion binding [GO:0005507]	TISSUE SPECIFICITY: Plasma.	3D-structure;Blood coagulation;Calcium;Copper;Disease variant;Disulfide bond;Glycoprotein;Hemostasis;Metal-binding;Phosphoprotein;Reference proteome;Repeat;Secreted;Signal;Sulfation;Thrombophilia;Zymogen	Multicopper oxidase family	FVL|PCCF|RPRGL1|THPH2	2224	251.67	5.6	-0.598741	+	+	+	+	11	11	9267.68	178855	12288.3	137775
P57764	Gasdermin-D (Gasdermin domain-containing protein 1) [Cleaved into: Gasdermin-D, N-terminal (GSDMD-NT) (hGSDMD-NTD);Gasdermin-D, C-terminal (GSDMD-CT) (hGSDMD-CTD)]	GSDMD DFNA5L GSDMDC1 FKSG10	GSDMD_HUMAN	defense response to bacterium [GO:0042742];defense response to Gram-negative bacterium [GO:0050829];defense response to Gram-positive bacterium [GO:0050830];inflammatory response [GO:0006954];innate immune response [GO:0045087];neutrophil degranulation [GO:0043312];pore complex assembly [GO:0046931];pore formation in membrane of other organism [GO:0035915];positive regulation of interleukin-1 bet…	cytosol [GO:0005829];extracellular region [GO:0005576];extracellular space [GO:0005615];ficolin-1-rich granule lumen [GO:1904813];integral component of membrane [GO:0016021];NLRP3 inflammasome complex [GO:0072559];nucleoplasm [GO:0005654];plasma membrane [GO:0005886];specific granule lumen [GO:0035580];tertiary granule lumen [GO:1904724]	cardiolipin binding [GO:1901612];phosphatidic acid binding [GO:0070300];phosphatidylinositol-4,5-bisphosphate binding [GO:0005546];phosphatidylinositol-4-phosphate binding [GO:0070273];phosphatidylserine binding [GO:0001786];wide pore channel activity [GO:0022829]	TISSUE SPECIFICITY: Expressed in the suprabasal cells of esophagus, as well as in the isthmus/neck, pit, and gland of the stomach, suggesting preferential expression in differentiating cells. {ECO:0000269|PubMed:19051310}.	3D-structure;Cell membrane;Cytoplasm;Direct protein sequencing;Immunity;Inflammasome;Inflammatory response;Innate immunity;Lipid-binding;Membrane;Necrosis;Phosphoprotein;Reference proteome;Secreted;Transmembrane;Transmembrane beta strand	Gasdermin family	DF5L|DFNA5L|FKSG10|GSDMDC1	484	52.79	4.78	-0.173967		+	+	+	1	1		17974.8	4624.96	3487.43
P30084	Enoyl-CoA hydratase, mitochondrial (EC 4.2.1.17) (Enoyl-CoA hydratase 1) (Short-chain enoyl-CoA hydratase) (SCEH)	ECHS1	ECHM_HUMAN	branched-chain amino acid catabolic process [GO:0009083];fatty acid beta-oxidation [GO:0006635]	mitochondrial matrix [GO:0005759];mitochondrion [GO:0005739]	3-hydroxypropionyl-CoA dehydratase activity [GO:0043956];crotonyl-CoA hydratase activity [GO:0120092];enoyl-CoA hydratase activity [GO:0004300]	TISSUE SPECIFICITY: Liver, fibroblast, muscle. Barely detectable in spleen and kidney.	3D-structure;Acetylation;Direct protein sequencing;Disease variant;Fatty acid metabolism;Lipid metabolism;Lyase;Mitochondrion;Neurodegeneration;Phosphoprotein;Reference proteome;Transit peptide	Enoyl-CoA hydratase/isomerase family	ECHS1D|SCEH	290	31.38	8.11	-0.0562069		+			5	5		453261
P35241	Radixin	RDX	RADI_HUMAN	apical protein localization [GO:0045176];barbed-end actin filament capping [GO:0051016];cellular response to platelet-derived growth factor stimulus [GO:0036120];cellular response to thyroid hormone stimulus [GO:0097067];establishment of endothelial barrier [GO:0061028];establishment of protein localization [GO:0045184];negative regulation of adherens junction organization [GO:1903392];negative r…	adherens junction [GO:0005912];apical plasma membrane [GO:0016324];cell periphery [GO:0071944];cell tip [GO:0051286];cleavage furrow [GO:0032154];cortical actin cytoskeleton [GO:0030864];extracellular exosome [GO:0070062];extracellular space [GO:0005615];filopodium [GO:0030175];focal adhesion [GO:0005925];lamellipodium [GO:0030027];microvillus [GO:0005902];midbody [GO:0030496];plasma membrane [GO…	actin binding [GO:0003779];ATPase binding [GO:0051117];cadherin binding [GO:0045296];protein kinase A binding [GO:0051018];RNA binding [GO:0003723]	-	Actin capping;Actin-binding;Alternative splicing;Cell membrane;Cell projection;Cytoplasm;Cytoskeleton;Deafness;Disease variant;Membrane;Non-syndromic deafness;Phosphoprotein;Reference proteome	-	DFNB24	583	68.56	5.96	-1.00652		+		+	2	2		43874.3		3733.19
O14684	Prostaglandin E synthase (EC 5.3.99.3) (Glutathione peroxidase PTGES) (EC 1.11.1.-) (Glutathione transferase PTGES) (EC 2.5.1.18) (Microsomal glutathione S-transferase 1-like 1) (MGST1-L1) (Microsomal prostaglandin E synthase 1) (MPGES-1) (p53-induced gene 12 protein)	PTGES MGST1L1 MPGES1 PGES PIG12	PTGES_HUMAN	acute inflammatory response [GO:0002526];chronic inflammatory response [GO:0002544];cyclooxygenase pathway [GO:0019371];negative regulation of cell population proliferation [GO:0008285];positive regulation of prostaglandin secretion [GO:0032308];prostaglandin biosynthetic process [GO:0001516];prostaglandin metabolic process [GO:0006693];regulation of fever generation [GO:0031620];regulation of in…	endoplasmic reticulum membrane [GO:0005789];integral component of membrane [GO:0016021];membrane [GO:0016020];nuclear envelope lumen [GO:0005641];perinuclear region of cytoplasm [GO:0048471]	glutathione binding [GO:0043295];glutathione peroxidase activity [GO:0004602];glutathione transferase activity [GO:0004364];prostaglandin-D synthase activity [GO:0004667];prostaglandin-E synthase activity [GO:0050220]	-	3D-structure;Cytoplasm;Fatty acid biosynthesis;Fatty acid metabolism;Isomerase;Lipid biosynthesis;Lipid metabolism;Membrane;Oxidoreductase;Prostaglandin biosynthesis;Prostaglandin metabolism;Reference proteome;Transferase;Transmembrane;Transmembrane helix	MAPEG family	MGST-IV|MGST1-L1|MGST1L1|MPGES|PGES|PIG12|PP102|PP1294|TP53I12|mPGES-1	152	17.1	9.68	0.402632		+			2	2		528000
Q16891	MICOS complex subunit MIC60 (Cell proliferation-inducing gene 4/52 protein) (Mitochondrial inner membrane protein) (Mitofilin) (p87/89)	IMMT HMP MIC60 MINOS2 PIG4 PIG52	MIC60_HUMAN	cristae formation [GO:0042407];inner mitochondrial membrane organization [GO:0007007];mitochondrial calcium ion homeostasis [GO:0051560]	membrane [GO:0016020];MIB complex [GO:0140275];MICOS complex [GO:0061617];mitochondrial inner membrane [GO:0005743];mitochondrial intermembrane space [GO:0005758];mitochondrion [GO:0005739];SAM complex [GO:0001401]	RNA binding [GO:0003723]	-	Acetylation;Alternative splicing;Direct protein sequencing;Membrane;Mitochondrion;Mitochondrion inner membrane;Phosphoprotein;Reference proteome;Transit peptide;Transmembrane;Transmembrane helix	MICOS complex subunit Mic60 family	HMP|MINOS2|Mic60|P87|P87/89|P89|PIG4|PIG52	758	83.67	6.03	-0.464644		+			15	15		344159
Q01082	Spectrin beta chain, non-erythrocytic 1 (Beta-II spectrin) (Fodrin beta chain) (Spectrin, non-erythroid beta chain 1)	SPTBN1 SPTB2	SPTB2_HUMAN	actin filament capping [GO:0051693];axon guidance [GO:0007411];endoplasmic reticulum to Golgi vesicle-mediated transport [GO:0006888];Golgi to plasma membrane protein transport [GO:0043001];MAPK cascade [GO:0000165];membrane assembly [GO:0071709];mitotic cytokinesis [GO:0000281];plasma membrane organization [GO:0007009];positive regulation of interleukin-2 production [GO:0032743];positive regulat…	axolemma [GO:0030673];cytoplasm [GO:0005737];cytosol [GO:0005829];extracellular exosome [GO:0070062];M band [GO:0031430];nucleolus [GO:0005730];spectrin [GO:0008091];spectrin-associated cytoskeleton [GO:0014731]	actin binding [GO:0003779];ankyrin binding [GO:0030506];cadherin binding [GO:0045296];calmodulin binding [GO:0005516];GTPase binding [GO:0051020];phospholipid binding [GO:0005543];RNA binding [GO:0003723];structural constituent of cytoskeleton [GO:0005200]	TISSUE SPECIFICITY: Isoform 2 is present in brain, lung and kidney (at protein level). {ECO:0000269|PubMed:11665863}.	3D-structure;Acetylation;Actin capping;Actin-binding;Alternative splicing;Calmodulin-binding;Cell membrane;Cytoplasm;Cytoskeleton;Glycoprotein;Membrane;Phosphoprotein;Reference proteome;Repeat	Spectrin family	ELF|HEL102|SPTB2|betaSpII	2364	274.57	5.22	-0.766117		+			11	11		255238
P55072	Transitional endoplasmic reticulum ATPase (TER ATPase) (EC 3.6.4.6) (15S Mg(2+)-ATPase p97 subunit) (Valosin-containing protein) (VCP)	VCP	TERA_HUMAN	activation of cysteine-type endopeptidase activity involved in apoptotic process [GO:0006919];aggresome assembly [GO:0070842];ATP metabolic process [GO:0046034];autophagosome maturation [GO:0097352];autophagy [GO:0006914];cellular response to arsenite ion [GO:1903843];cellular response to DNA damage stimulus [GO:0006974];cellular response to heat [GO:0034605];DNA repair [GO:0006281];double-strand…	ATPase complex [GO:1904949];azurophil granule lumen [GO:0035578];cytoplasm [GO:0005737];cytoplasmic stress granule [GO:0010494];cytosol [GO:0005829];Derlin-1 retrotranslocation complex [GO:0036513];endoplasmic reticulum [GO:0005783];endoplasmic reticulum membrane [GO:0005789];extracellular exosome [GO:0070062];extracellular region [GO:0005576];ficolin-1-rich granule lumen [GO:1904813];glutamaterg…	ADP binding [GO:0043531];ATPase activity [GO:0016887];ATP binding [GO:0005524];BAT3 complex binding [GO:1904288];deubiquitinase activator activity [GO:0035800];identical protein binding [GO:0042802];K48-linked polyubiquitin modification-dependent protein binding [GO:0036435];lipid binding [GO:0008289];MHC class I protein binding [GO:0042288];polyubiquitin modification-dependent protein binding [G…	-	3D-structure;ATP-binding;Acetylation;Amyotrophic lateral sclerosis;Autophagy;Charcot-Marie-Tooth disease;Cytoplasm;DNA damage;DNA repair;Direct protein sequencing;Disease variant;Endoplasmic reticulum;Hydrolase;Isopeptide bond;Lipid-binding;Methylation;Neurodegeneration;Neuropathy;Nucleotide-binding;Nucleus;Phosphoprotein;Reference proteome;Transport;Ubl conjugation;Ubl conjugation pathway	AAA ATPase family	ALS14|HEL-220|HEL-S-70|IBMPFD|IBMPFD1|TERA|p97	806	89.31	4.9	-0.347643	+	+	+	+	27	27	4247.75	3.87233e+06	31722.5	667868
P11169;Q8TDB8	Solute carrier family 2, facilitated glucose transporter member 14 (Glucose transporter type 14) (GLUT-14);Solute carrier family 2, facilitated glucose transporter member 3 (Glucose transporter type 3, brain) (GLUT-3)	SLC2A14 GLUT14;SLC2A3 GLUT3	GTR14_HUMAN;GTR3_HUMAN	cell differentiation [GO:0030154];dehydroascorbic acid transport [GO:0070837];glucose transmembrane transport [GO:1904659];multicellular organism development [GO:0007275];spermatogenesis [GO:0007283];carbohydrate metabolic process [GO:0005975];glucose import across plasma membrane [GO:0098708];glucose transmembrane transport [GO:1904659];L-ascorbic acid metabolic process [GO:0019852];neutrophil d…	integral component of membrane [GO:0016021];nucleus [GO:0005634];plasma membrane [GO:0005886];cell projection [GO:0042995];extracellular exosome [GO:0070062];ficolin-1-rich granule membrane [GO:0101003];integral component of membrane [GO:0016021];integral component of plasma membrane [GO:0005887];perikaryon [GO:0043204];plasma membrane [GO:0005886];secretory granule membrane [GO:0030667];specific…	dehydroascorbic acid transmembrane transporter activity [GO:0033300];glucose transmembrane transporter activity [GO:0005355];glucose binding [GO:0005536];glucose transmembrane transporter activity [GO:0005355]	TISSUE SPECIFICITY: Mainly expressed in testis (PubMed:12504846, PubMed:27460888). Also expressed in small intestine, liver and kidney (PubMed:27460888). {ECO:0000269|PubMed:12504846, ECO:0000269|PubMed:27460888}.;TISSUE SPECIFICITY: Highly expressed in brain. Expressed in many tissues. {ECO:0000269|PubMed:3170580}.	Alternative splicing;Cell membrane;Developmental protein;Differentiation;Glycoprotein;Membrane;Reference proteome;Spermatogenesis;Sugar transport;Transmembrane;Transmembrane helix;Transport;3D-structure;Cell membrane;Cell projection;Glycoprotein;Membrane;Phosphoprotein;Reference proteome;Sugar transport;Transmembrane;Transmembrane helix;Transport	Major facilitator superfamily;Sugar transporter (TC 2.A.1.1) family;Glucose transporter subfamily;Major facilitator superfamily;Sugar transporter (TC 2.A.1.1) family;Glucose transporter subfamily	-	508	55.115	7.385	0.542092		+			0	1		168.959
O75828	Carbonyl reductase [NADPH] 3 (EC 1.1.1.184) (NADPH-dependent carbonyl reductase 3) (Short chain dehydrogenase/reductase family 21C member 2)	CBR3	CBR3_HUMAN	cognition [GO:0050890];phylloquinone catabolic process [GO:0042376];xenobiotic metabolic process [GO:0006805]	cytosol [GO:0005829];extracellular space [GO:0005615];nucleoplasm [GO:0005654]	3-keto sterol reductase activity [GO:0000253];carbonyl reductase (NADPH) activity [GO:0004090];NADPH binding [GO:0070402]	TISSUE SPECIFICITY: Detected in ovary, pancreas, intestine, colon, kidney, brain, thymus, lung, heart, liver, spleen, leukocyte, prostate and testis. {ECO:0000269|PubMed:18493841}.	3D-structure;Acetylation;Cytoplasm;NADP;Oxidoreductase;Phosphoprotein;Reference proteome	Short-chain dehydrogenases/reductases (SDR) family	HEL-S-25|SDR21C2|hCBR3	277	30.85	5.73	-0.307942		+	+	+	8	8		246923	49383.2	35899.3
P55786	Puromycin-sensitive aminopeptidase (PSA) (EC 3.4.11.14) (Cytosol alanyl aminopeptidase) (AAP-S)	NPEPPS PSA	PSA_HUMAN	cellular response to hypoxia [GO:0071456];peptide catabolic process [GO:0043171];positive regulation of protein targeting to mitochondrion [GO:1903955];protein polyubiquitination [GO:0000209];proteolysis [GO:0006508]	cytoplasm [GO:0005737];cytosol [GO:0005829];extracellular exosome [GO:0070062];nucleus [GO:0005634]	aminopeptidase activity [GO:0004177];metalloaminopeptidase activity [GO:0070006];peptide binding [GO:0042277];zinc ion binding [GO:0008270]	TISSUE SPECIFICITY: Detected in liver, epithelium of renal tubules, epithelium of small and large intestine, gastric epithelial cells, and alveoli of the lung (at protein level). {ECO:0000269|PubMed:10978616}.	Alternative splicing;Aminopeptidase;Cytoplasm;Direct protein sequencing;Hydrolase;Metal-binding;Metalloprotease;Nitration;Nucleus;Protease;Reference proteome;Zinc	Peptidase M1 family	AAP-S|MP100|PSA	919	103.26	5.33	-0.194995		+	+	+	9	20		1.24366e+06	162497	279613
Q9UQ80	Proliferation-associated protein 2G4 (Cell cycle protein p38-2G4 homolog) (hG4-1) (ErbB3-binding protein 1)	PA2G4 EBP1	PA2G4_HUMAN	negative regulation of apoptotic process [GO:0043066];negative regulation of transcription, DNA-templated [GO:0045892];neutrophil degranulation [GO:0043312];positive regulation of cell differentiation [GO:0045597];regulation of translation [GO:0006417];rRNA processing [GO:0006364]	azurophil granule lumen [GO:0035578];cytoplasm [GO:0005737];extracellular exosome [GO:0070062];extracellular region [GO:0005576];membrane [GO:0016020];nucleolus [GO:0005730];nucleus [GO:0005634]	nucleic acid binding [GO:0003676];RNA binding [GO:0003723];transcription corepressor activity [GO:0003714];ubiquitin protein ligase binding [GO:0031625]	TISSUE SPECIFICITY: Isoform 2 is undetectable whereas isoform 1 is strongly expressed in cancer cells (at protein level). Isoform 1 and isoform 2 are widely expressed, including heart, brain, lung, pancreas, skeletal muscle, kidney, placenta and liver. {ECO:0000269|PubMed:10682683, ECO:0000269|PubMed:15064750, ECO:0000269|PubMed:19037095}.	3D-structure;Acetylation;Alternative splicing;Cytoplasm;Direct protein sequencing;Isopeptide bond;Nucleus;Phosphoprotein;RNA-binding;Reference proteome;Repressor;Ribonucleoprotein;Transcription;Transcription regulation;Translation regulation;Ubl conjugation;rRNA processing	Peptidase M24 family	EBP1|HG4-1|p38-2G4	394	43.78	6.1	-0.498477		+	+	+	12	12		429185	16239	55929.7
P31040	Succinate dehydrogenase [ubiquinone] flavoprotein subunit, mitochondrial (EC 1.3.5.1) (Flavoprotein subunit of complex II) (Fp)	SDHA SDH2 SDHF	SDHA_HUMAN	mitochondrial electron transport, succinate to ubiquinone [GO:0006121];nervous system development [GO:0007399];respiratory electron transport chain [GO:0022904];succinate metabolic process [GO:0006105];tricarboxylic acid cycle [GO:0006099]	mitochondrial inner membrane [GO:0005743];mitochondrial respiratory chain complex II, succinate dehydrogenase complex (ubiquinone) [GO:0005749];mitochondrion [GO:0005739];nucleolus [GO:0005730]	electron transfer activity [GO:0009055];flavin adenine dinucleotide binding [GO:0050660];succinate dehydrogenase (ubiquinone) activity [GO:0008177]	-	3D-structure;Acetylation;Alternative splicing;Cardiomyopathy;Direct protein sequencing;Disease variant;Electron transport;FAD;Flavoprotein;Leigh syndrome;Membrane;Mitochondrion;Mitochondrion inner membrane;Oxidoreductase;Phosphoprotein;Primary mitochondrial disease;Reference proteome;Transit peptide;Transport;Tricarboxylic acid cycle;Tumor suppressor	FAD-dependent oxidoreductase 2 family;FRD/SDH subfamily	CMD1GG|FP|PGL5|SDH1|SDH2|SDHF	664	72.68	7.07	-0.270331		+			3	3		263936
P84103	Serine/arginine-rich splicing factor 3 (Pre-mRNA-splicing factor SRP20) (Splicing factor, arginine/serine-rich 3)	SRSF3 SFRS3 SRP20	SRSF3_HUMAN	cellular response to leukemia inhibitory factor [GO:1990830];mRNA 3'-end processing [GO:0031124];mRNA export from nucleus [GO:0006406];mRNA splicing, via spliceosome [GO:0000398];regulation of mRNA splicing, via spliceosome [GO:0048024];RNA export from nucleus [GO:0006405]	cytoplasm [GO:0005737];nuclear speck [GO:0016607];nucleoplasm [GO:0005654]	phospholipase binding [GO:0043274];RNA binding [GO:0003723];sequence-specific mRNA binding [GO:1990825]	-	3D-structure;Acetylation;Alternative splicing;Cytoplasm;Direct protein sequencing;Nucleus;Phosphoprotein;RNA-binding;Reference proteome;Repeat;Transport;mRNA processing;mRNA splicing;mRNA transport	Splicing factor SR family	SFRS3|SRp20	164	19.33	12.08	-1.52073		+			3	3		158380
Q9UGM3	Deleted in malignant brain tumors 1 protein (Glycoprotein 340) (Gp-340) (Hensin) (Salivary agglutinin) (SAG) (Surfactant pulmonary-associated D-binding protein)	DMBT1 GP340	DMBT1_HUMAN	antimicrobial humoral immune response mediated by antimicrobial peptide [GO:0061844];cellular protein metabolic process [GO:0044267];defense response [GO:0006952];defense response to Gram-negative bacterium [GO:0050829];defense response to Gram-positive bacterium [GO:0050830];defense response to virus [GO:0051607];detection of bacterial lipoprotein [GO:0042494];epithelial cell differentiation [GO…	cytoplasm [GO:0005737];extracellular exosome [GO:0070062];extracellular matrix [GO:0031012];extracellular region [GO:0005576];extracellular space [GO:0005615];extrinsic component of membrane [GO:0019898];phagocytic vesicle membrane [GO:0030670];zymogen granule membrane [GO:0042589]	calcium-dependent protein binding [GO:0048306];DNA binding [GO:0003677];extracellular matrix binding [GO:0050840];heparan sulfate binding [GO:1904399];lipopolysaccharide binding [GO:0001530];lipoteichoic acid binding [GO:0070891];pattern recognition receptor activity [GO:0038187];scavenger receptor activity [GO:0005044];zymogen binding [GO:0035375]	TISSUE SPECIFICITY: Highly expressed in alveolar and macrophage tissues. In some macrophages, expression is seen on the membrane, and in other macrophages, strongly expressed in the phagosome/phagolysosome compartments. Expressed in lung, trachea, salivary gland, small intestine and stomach. In pancreas, expressed in certain cells of the islets of Langerhans. In digestive tract, confined to tissu…	3D-structure;Alternative splicing;Antiviral defense;Developmental protein;Differentiation;Direct protein sequencing;Disulfide bond;Glycoprotein;Host-virus interaction;Protein transport;Reference proteome;Repeat;Secreted;Signal;Transport;Tumor suppressor	DMBT1 family	GP340|muclin	2413	260.7	4.98	-0.346001	+	+	+	+	21	21	13327.3	2.43923e+07	1.79819e+07	2.61579e+06
P17987	T-complex protein 1 subunit alpha (TCP-1-alpha) (CCT-alpha)	TCP1 CCT1 CCTA	TCPA_HUMAN	binding of sperm to zona pellucida [GO:0007339];interleukin-12-mediated signaling pathway [GO:0035722];positive regulation of establishment of protein localization to telomere [GO:1904851];positive regulation of protein localization to Cajal body [GO:1904871];positive regulation of telomerase activity [GO:0051973];positive regulation of telomerase RNA localization to Cajal body [GO:1904874];posit…	acrosomal vesicle [GO:0001669];cell body [GO:0044297];centrosome [GO:0005813];chaperonin-containing T-complex [GO:0005832];cytosol [GO:0005829];extracellular exosome [GO:0070062];Golgi apparatus [GO:0005794];heterochromatin [GO:0000792];microtubule [GO:0005874];pericentriolar material [GO:0000242];zona pellucida receptor complex [GO:0002199]	ATPase activity [GO:0016887];ATP binding [GO:0005524];protein folding chaperone [GO:0044183];RNA binding [GO:0003723];ubiquitin protein ligase binding [GO:0031625];unfolded protein binding [GO:0051082]	-	3D-structure;ATP-binding;Acetylation;Chaperone;Cytoplasm;Cytoskeleton;Direct protein sequencing;Nucleotide-binding;Phosphoprotein;Reference proteome	TCP-1 chaperonin family	CCT-alpha|CCT1|CCTa|D6S230E|TCP-1-alpha	556	60.34	5.69	-0.0377698		+	+	+	12	12		33353.8	7944.53	4218.49
P30566	Adenylosuccinate lyase (ADSL) (ASL) (EC 4.3.2.2) (Adenylosuccinase) (ASase)	ADSL AMPS	PUR8_HUMAN	'de novo' AMP biosynthetic process [GO:0044208];'de novo' IMP biosynthetic process [GO:0006189];AMP biosynthetic process [GO:0006167];purine nucleotide biosynthetic process [GO:0006164];purine ribonucleoside monophosphate biosynthetic process [GO:0009168]	cytosol [GO:0005829];protein-containing complex [GO:0032991]	(S)-2-(5-amino-1-(5-phospho-D-ribosyl)imidazole-4-carboxamido)succinate AMP-lyase (fumarate-forming) activity [GO:0070626];identical protein binding [GO:0042802];N6-(1,2-dicarboxyethyl)AMP AMP-lyase (fumarate-forming) activity [GO:0004018]	TISSUE SPECIFICITY: Ubiquitously expressed. Both isoforms are produced by all tissues. Isoform 2 is 10-fold less abundant than isoform 1.	3D-structure;Acetylation;Alternative splicing;Direct protein sequencing;Disease variant;Epilepsy;Isopeptide bond;Lyase;Purine biosynthesis;Reference proteome;Ubl conjugation	Lyase 1 family;Adenylosuccinate lyase subfamily	AMPS|ASASE|ASL	484	54.88	6.71	-0.237397		+			3	3		16972.9
P09211	Glutathione S-transferase P (EC 2.5.1.18) (GST class-pi) (GSTP1-1)	GSTP1 FAEES3 GST3	GSTP1_HUMAN	animal organ regeneration [GO:0031100];cellular response to cell-matrix adhesion [GO:0071460];cellular response to epidermal growth factor stimulus [GO:0071364];cellular response to glucocorticoid stimulus [GO:0071385];cellular response to insulin stimulus [GO:0032869];cellular response to lipopolysaccharide [GO:0071222];cellular response to oxidative stress [GO:0034599];central nervous system de…	cytoplasm [GO:0005737];cytosol [GO:0005829];extracellular exosome [GO:0070062];extracellular region [GO:0005576];extracellular space [GO:0005615];ficolin-1-rich granule lumen [GO:1904813];mitochondrion [GO:0005739];nucleus [GO:0005634];plasma membrane [GO:0005886];secretory granule lumen [GO:0034774];TRAF2-GSTP1 complex [GO:0097057];vesicle [GO:0031982]	dinitrosyl-iron complex binding [GO:0035731];fatty acid binding [GO:0005504];glutathione peroxidase activity [GO:0004602];glutathione transferase activity [GO:0004364];JUN kinase binding [GO:0008432];kinase regulator activity [GO:0019207];nitric oxide binding [GO:0070026];S-nitrosoglutathione binding [GO:0035730]	-	3D-structure;Acetylation;Cytoplasm;Direct protein sequencing;Mitochondrion;Nucleus;Phosphoprotein;Reference proteome;Transferase	GST superfamily;Pi family	DFN7|FAEES3|GST3|GSTP|HEL-S-22|PI	210	23.35	5.23	-0.121429	+	+	+	+	14	14	1158.28	1.92116e+06	2.95769e+06	5.77614e+06
P49207	60S ribosomal protein L34 (Large ribosomal subunit protein eL34)	RPL34	RL34_HUMAN	cytoplasmic translation [GO:0002181];nuclear-transcribed mRNA catabolic process, nonsense-mediated decay [GO:0000184];rRNA processing [GO:0006364];SRP-dependent cotranslational protein targeting to membrane [GO:0006614];translation [GO:0006412];translational initiation [GO:0006413];viral transcription [GO:0019083]	cytosol [GO:0005829];cytosolic large ribosomal subunit [GO:0022625];cytosolic ribosome [GO:0022626];endoplasmic reticulum [GO:0005783];extracellular exosome [GO:0070062]	cadherin binding [GO:0045296];RNA binding [GO:0003723];structural constituent of ribosome [GO:0003735]	-	3D-structure;Acetylation;Cytoplasm;Direct protein sequencing;Endoplasmic reticulum;Isopeptide bond;Phosphoprotein;Reference proteome;Ribonucleoprotein;Ribosomal protein;Ubl conjugation	Eukaryotic ribosomal protein eL34 family	L34	117	13.29	11.91	-0.541026		+	+	+	6	6		74399.9	18644.7	64478.8
O95445	Apolipoprotein M (Apo-M) (ApoM) (Protein G3a)	APOM G3A NG20 HSPC336	APOM_HUMAN	cholesterol efflux [GO:0033344];cholesterol homeostasis [GO:0042632];high-density lipoprotein particle assembly [GO:0034380];high-density lipoprotein particle clearance [GO:0034384];high-density lipoprotein particle remodeling [GO:0034375];lipoprotein metabolic process [GO:0042157];negative regulation of plasma lipoprotein oxidation [GO:0034445];response to glucose [GO:0009749];retinoid metabolic…	discoidal high-density lipoprotein particle [GO:0034365];extracellular region [GO:0005576];high-density lipoprotein particle [GO:0034364];low-density lipoprotein particle [GO:0034362];spherical high-density lipoprotein particle [GO:0034366];very-low-density lipoprotein particle [GO:0034361]	antioxidant activity [GO:0016209];lipid transporter activity [GO:0005319];phospholipid binding [GO:0005543]	TISSUE SPECIFICITY: Plasma protein. Expressed in liver and kidney.	3D-structure;Alternative splicing;Direct protein sequencing;Disulfide bond;Glycoprotein;HDL;Lipid transport;Reference proteome;Secreted;Signal;Transport	Calycin superfamily;Lipocalin family	G3a|HSPC336|NG20|apo-M	188	21.25	5.59	-0.258511		+			3	3		86176.3
P31941	DNA dC->dU-editing enzyme APOBEC-3A (A3A) (EC 3.5.4.38) (Phorbolin-1)	APOBEC3A	ABC3A_HUMAN	cellular response to xenobiotic stimulus [GO:0071466];clearance of foreign intracellular DNA [GO:0044355];cytidine to uridine editing [GO:0016554];defense response to virus [GO:0051607];DNA cytosine deamination [GO:0070383];DNA demethylation [GO:0080111];innate immune response [GO:0045087];negative regulation of single stranded viral RNA replication via double stranded DNA intermediate [GO:004586…	cytoplasm [GO:0005737];nucleoplasm [GO:0005654];nucleus [GO:0005634];P-body [GO:0000932]	cytidine deaminase activity [GO:0004126];deoxycytidine deaminase activity [GO:0047844];RNA binding [GO:0003723];zinc ion binding [GO:0008270]	TISSUE SPECIFICITY: Expressed in peripheral leukocytes with higher expression in CD14-positive phagocytic cells. Highly expressed in keratinocytes and in periphery blood monocytes. Also detected in non-lymphoid tissues including lung and adipose tissues. Found at high levels in colorectal adenocarcinoma, Burkitt's lymphoma and chronic myelogenous leukemia. {ECO:0000269|PubMed:11863358, ECO:000026…	3D-structure;Alternative initiation;Antiviral defense;Cytoplasm;Direct protein sequencing;Hydrolase;Immunity;Innate immunity;Metal-binding;Nucleus;Reference proteome;Zinc	Cytidine and deoxycytidylate deaminase family	-;A3A|ARP3|PHRBN|bK150C2.1	199	23.01	6.37	-0.425628		+	+	+	2	8		1.51388e+06	86815.6	13152.3
P08571	Monocyte differentiation antigen CD14 (Myeloid cell-specific leucine-rich glycoprotein) (CD antigen CD14) [Cleaved into: Monocyte differentiation antigen CD14, urinary form;Monocyte differentiation antigen CD14, membrane-bound form]	CD14	CD14_HUMAN	apoptotic process [GO:0006915];apoptotic signaling pathway [GO:0097190];cell surface receptor signaling pathway [GO:0007166];cellular response to diacyl bacterial lipopeptide [GO:0071726];cellular response to lipopolysaccharide [GO:0071222];cellular response to lipoteichoic acid [GO:0071223];cellular response to molecule of bacterial origin [GO:0071219];cellular response to triacyl bacterial lipo…	anchored component of external side of plasma membrane [GO:0031362];endosome membrane [GO:0010008];external side of plasma membrane [GO:0009897];extracellular exosome [GO:0070062];extracellular region [GO:0005576];extracellular space [GO:0005615];Golgi apparatus [GO:0005794];lipopolysaccharide receptor complex [GO:0046696];membrane raft [GO:0045121];plasma membrane [GO:0005886];secretory granule …	lipopeptide binding [GO:0071723];lipopolysaccharide binding [GO:0001530];lipoteichoic acid binding [GO:0070891];opsonin receptor activity [GO:0001847];peptidoglycan immune receptor activity [GO:0016019]	TISSUE SPECIFICITY: Detected on macrophages (at protein level) (PubMed:1698311). Expressed strongly on the surface of monocytes and weakly on the surface of granulocytes;also expressed by most tissue macrophages. {ECO:0000269|PubMed:1698311, ECO:0000269|PubMed:25497142}.	3D-structure;Cell membrane;Direct protein sequencing;Disulfide bond;GPI-anchor;Glycoprotein;Golgi apparatus;Immunity;Inflammatory response;Innate immunity;Leucine-rich repeat;Lipoprotein;Membrane;Reference proteome;Repeat;Secreted;Signal	-	-	375	40.07	5.79	0.0826667	+	+	+	+	8	8	64621.6	1.35938e+06	12692.6	89769.9
P35270	Sepiapterin reductase (SPR) (EC 1.1.1.153)	SPR	SPRE_HUMAN	nitric oxide biosynthetic process [GO:0006809];regulation of nitric-oxide synthase activity [GO:0050999];tetrahydrobiopterin biosynthetic process [GO:0006729];tetrahydrobiopterin metabolic process [GO:0046146]	cytosol [GO:0005829];extracellular exosome [GO:0070062];nucleoplasm [GO:0005654]	aldo-keto reductase (NADP) activity [GO:0004033];NADP binding [GO:0050661];sepiapterin reductase activity [GO:0004757]	-	3D-structure;Acetylation;Cytoplasm;Disease variant;Dystonia;NADP;Oxidoreductase;Phosphoprotein;Reference proteome	Sepiapterin reductase family	SDR38C1	261	28.04	8.08	0.00498084		+	+	+	6	6		8231.57	649.791	5179.68
O95372	Acyl-protein thioesterase 2 (APT-2) (EC 3.1.2.-) (Lysophospholipase II) (LPL-II) (LysoPLA II)	LYPLA2 APT2	LYPA2_HUMAN	acylglycerol catabolic process [GO:0046464];axon guidance [GO:0007411];fatty acid metabolic process [GO:0006631];prostaglandin catabolic process [GO:1905344];protein depalmitoylation [GO:0002084]	cytoplasm [GO:0005737];cytosol [GO:0005829];extracellular exosome [GO:0070062];Golgi stack [GO:0005795]	cadherin binding [GO:0045296];carboxylic ester hydrolase activity [GO:0052689];lysophospholipase activity [GO:0004622];palmitoyl-(protein) hydrolase activity [GO:0008474]	TISSUE SPECIFICITY: Expressed in various breast cancer cell lines. {ECO:0000269|PubMed:25301951}.	3D-structure;Cytoplasm;Fatty acid metabolism;Hydrolase;Lipid metabolism;Lipoprotein;Palmitate;Phosphoprotein;Reference proteome	AB hydrolase superfamily;AB hydrolase 2 family	APT-2|APT2|DJ886K2.4	231	24.73	6.83	0.169264		+	+	+	6	6		394387	54732.3	82824.6
Q6XQN6	Nicotinate phosphoribosyltransferase (NAPRTase) (EC 6.3.4.21) (FHA-HIT-interacting protein) (Nicotinate phosphoribosyltransferase domain-containing protein 1)	NAPRT FHIP NAPRT1	PNCB_HUMAN	NAD biosynthesis via nicotinamide riboside salvage pathway [GO:0034356];NAD salvage [GO:0034355];neutrophil degranulation [GO:0043312];response to oxidative stress [GO:0006979]	azurophil granule lumen [GO:0035578];cytosol [GO:0005829];extracellular exosome [GO:0070062];extracellular region [GO:0005576]	metal ion binding [GO:0046872];nicotinate-nucleotide diphosphorylase (carboxylating) activity [GO:0004514];nicotinate phosphoribosyltransferase activity [GO:0004516]	-	3D-structure;Alternative splicing;Cytoplasm;Ligase;Magnesium;Manganese;Metal-binding;Phosphoprotein;Pyridine nucleotide biosynthesis;Reference proteome;Transferase	NAPRTase family	NAPRT1|PP3856	538	57.57	5.34	0.101859		+	+	+	10	10		117876	11698.3	226347
P00747	Plasminogen (EC 3.4.21.7) [Cleaved into: Plasmin heavy chain A;Activation peptide;Angiostatin;Plasmin heavy chain A, short form;Plasmin light chain B]	PLG	PLMN_HUMAN	biological process involved in interaction with symbiont [GO:0051702];blood coagulation [GO:0007596];cellular protein metabolic process [GO:0044267];extracellular matrix disassembly [GO:0022617];fibrinolysis [GO:0042730];negative regulation of cell-cell adhesion mediated by cadherin [GO:2000048];negative regulation of cell population proliferation [GO:0008285];negative regulation of cell-substrat…	blood microparticle [GO:0072562];cell surface [GO:0009986];collagen-containing extracellular matrix [GO:0062023];extracellular exosome [GO:0070062];extracellular region [GO:0005576];extracellular space [GO:0005615];extrinsic component of external side of plasma membrane [GO:0031232];plasma membrane [GO:0005886];platelet alpha granule lumen [GO:0031093]	apolipoprotein binding [GO:0034185];chaperone binding [GO:0051087];endopeptidase activity [GO:0004175];enzyme binding [GO:0019899];kinase binding [GO:0019900];protein antigen binding [GO:1990405];protein domain specific binding [GO:0019904];serine-type endopeptidase activity [GO:0004252];serine-type peptidase activity [GO:0008236];signaling receptor binding [GO:0005102]	TISSUE SPECIFICITY: Present in plasma and many other extracellular fluids. It is synthesized in the liver.	3D-structure;Blood coagulation;Cleavage on pair of basic residues;Direct protein sequencing;Disease variant;Disulfide bond;Fibrinolysis;Glycoprotein;Hemostasis;Hydrolase;Kringle;Phosphoprotein;Protease;Reference proteome;Repeat;Secreted;Serine protease;Signal;Thrombophilia;Tissue remodeling;Zymogen	Peptidase S1 family;Plasminogen subfamily	-	810	90.56	6.96	-0.687531		+	+	+	17	19		2.27983e+06	84118.6	216773
P34932	Heat shock 70 kDa protein 4 (HSP70RY) (Heat shock 70-related protein APG-2)	HSPA4 APG2	HSP74_HUMAN	chaperone-mediated protein complex assembly [GO:0051131];protein insertion into mitochondrial outer membrane [GO:0045040];response to unfolded protein [GO:0006986]	cytosol [GO:0005829];extracellular exosome [GO:0070062];mitochondrion [GO:0005739];nucleus [GO:0005634]	ATPase activity [GO:0016887];ATP binding [GO:0005524]	-	ATP-binding;Acetylation;Alternative splicing;Cytoplasm;Direct protein sequencing;Methylation;Nucleotide-binding;Phosphoprotein;Reference proteome;Stress response	Heat shock protein 70 family	APG-2|HEL-S-5a|HS24/P52|HSPH2|RY|hsp70|hsp70RY	840	94.32	4.87	-0.580714		+	+	+	16	18		81575.2	666.549	8632.57
P10768	S-formylglutathione hydrolase (FGH) (EC 3.1.2.12) (Esterase D) (Methylumbelliferyl-acetate deacetylase) (EC 3.1.1.56)	ESD	ESTD_HUMAN	formaldehyde catabolic process [GO:0046294];glutathione derivative biosynthetic process [GO:1901687]	cytoplasmic vesicle [GO:0031410];cytosol [GO:0005829];endoplasmic reticulum lumen [GO:0005788];extracellular exosome [GO:0070062]	carboxylic ester hydrolase activity [GO:0052689];hydrolase activity, acting on ester bonds [GO:0016788];identical protein binding [GO:0042802];methylumbelliferyl-acetate deacetylase activity [GO:0047374];S-formylglutathione hydrolase activity [GO:0018738]	-	3D-structure;Acetylation;Cytoplasm;Cytoplasmic vesicle;Direct protein sequencing;Hydrolase;Reference proteome;Serine esterase	Esterase D family	FGH	282	31.46	6.58	-0.301064		+	+	+	8	8		4147.42	12818.7	48949.2
P61619	Protein transport protein Sec61 subunit alpha isoform 1 (Sec61 alpha-1)	SEC61A1 SEC61A	S61A1_HUMAN	cotranslational protein targeting to membrane [GO:0006613];endoplasmic reticulum organization [GO:0007029];posttranslational protein targeting to endoplasmic reticulum membrane [GO:0006620];posttranslational protein targeting to membrane, translocation [GO:0031204];pronephric nephron development [GO:0039019];protein targeting to ER [GO:0045047];SRP-dependent cotranslational protein targeting to m…	endoplasmic reticulum membrane [GO:0005789];integral component of endoplasmic reticulum membrane [GO:0030176];membrane [GO:0016020];Sec61 translocon complex [GO:0005784]	calcium channel activity [GO:0005262];protein transmembrane transporter activity [GO:0008320];ribosome binding [GO:0043022];signal sequence binding [GO:0005048]	TISSUE SPECIFICITY: Expressed in proximal and distal tubules in kidney (at protein level). {ECO:0000269|PubMed:28782633}.	3D-structure;Alternative splicing;Chaperone;Disease variant;Endoplasmic reticulum;Membrane;Protein transport;Reference proteome;Translocation;Transmembrane;Transmembrane helix;Transport	SecY/SEC61-alpha family	HSEC61|SEC61|SEC61A	476	52.26	8.09	0.562815		+			2	4		12443.7
Q16629	Serine/arginine-rich splicing factor 7 (Splicing factor 9G8) (Splicing factor, arginine/serine-rich 7)	SRSF7 SFRS7	SRSF7_HUMAN	cellular response to leukemia inhibitory factor [GO:1990830];mRNA 3'-end processing [GO:0031124];mRNA export from nucleus [GO:0006406];mRNA processing [GO:0006397];mRNA splicing, via spliceosome [GO:0000398];negative regulation of mRNA splicing, via spliceosome [GO:0048025];RNA export from nucleus [GO:0006405];RNA splicing [GO:0008380]	cytoplasm [GO:0005737];extracellular exosome [GO:0070062];nuclear speck [GO:0016607];nucleoplasm [GO:0005654];nucleus [GO:0005634]	protein domain specific binding [GO:0019904];RNA binding [GO:0003723];zinc ion binding [GO:0008270]	TISSUE SPECIFICITY: Brain, liver, kidney and lung.	3D-structure;Acetylation;Alternative splicing;Cytoplasm;Direct protein sequencing;Isopeptide bond;Metal-binding;Nucleus;Phosphoprotein;RNA-binding;Reference proteome;Repeat;Repressor;Transport;Ubl conjugation;Zinc;Zinc-finger;mRNA processing;mRNA splicing;mRNA transport	Splicing factor SR family	9G8|AAG3|SFRS7	238	27.36	12.24	-1.39748		+			2	2		44527.2
Q92817	Envoplakin (210 kDa cornified envelope precursor protein) (210 kDa paraneoplastic pemphigus antigen) (p210)	EVPL	EVPL_HUMAN	cornification [GO:0070268];epidermis development [GO:0008544];intermediate filament cytoskeleton organization [GO:0045104];keratinocyte differentiation [GO:0030216];peptide cross-linking [GO:0018149];wound healing [GO:0042060]	cornified envelope [GO:0001533];cytoplasm [GO:0005737];cytosol [GO:0005829];desmosome [GO:0030057];extracellular exosome [GO:0070062];intermediate filament cytoskeleton [GO:0045111];membrane [GO:0016020]	cadherin binding [GO:0045296];intermediate filament binding [GO:0019215];structural molecule activity [GO:0005198]	TISSUE SPECIFICITY: Exclusively expressed in stratified squamous epithelia.	3D-structure;Cell junction;Coiled coil;Cytoplasm;Cytoskeleton;Keratinization;Phosphoprotein;Reference proteome;Repeat;SH3 domain	Plakin or cytolinker family	EVPK	2033	231.57	6.53	-0.8		+	+	+	20	20		23830	22599.5	17366.3
P12955	Xaa-Pro dipeptidase (X-Pro dipeptidase) (EC 3.4.13.9) (Imidodipeptidase) (Peptidase D) (Proline dipeptidase) (Prolidase)	PEPD PRD	PEPD_HUMAN	cellular amino acid metabolic process [GO:0006520];collagen catabolic process [GO:0030574];proteolysis [GO:0006508]	extracellular exosome [GO:0070062]	manganese ion binding [GO:0030145];metalloaminopeptidase activity [GO:0070006];metallocarboxypeptidase activity [GO:0004181];peptidase activity [GO:0008233];proline dipeptidase activity [GO:0102009]	-	3D-structure;Acetylation;Alternative splicing;Collagen degradation;Dipeptidase;Direct protein sequencing;Disease variant;Hydrolase;Manganese;Metal-binding;Metalloprotease;Phosphoprotein;Protease;Reference proteome	Peptidase M24B family;Eukaryotic-type prolidase subfamily	PROLIDASE	493	54.54	5.56	-0.129615		+	+	+	10	10		76952.3	65477.8	11998.9
P48147	Prolyl endopeptidase (PE) (EC 3.4.21.26) (Post-proline cleaving enzyme)	PREP PEP	PPCE_HUMAN	proteolysis [GO:0006508]	cytoplasm [GO:0005737];cytosol [GO:0005829];membrane [GO:0016020];nucleus [GO:0005634]	endopeptidase activity [GO:0004175];oligopeptidase activity [GO:0070012];serine-type endopeptidase activity [GO:0004252];serine-type peptidase activity [GO:0008236]	-	3D-structure;Acetylation;Cytoplasm;Direct protein sequencing;Hydrolase;Protease;Reference proteome;Serine protease	Peptidase S9A family	PE|PEP	710	80.69	5.41	-0.32831		+	+	+	10	10		385857	7116.55	6615.84
[truncated: 2,262 more rows]

## Sheet: Table S2. Quantitative data
ProteinGroup	Entry name	Gene ontology (biological process)	Gene ontology (cellular component)	Gene ontology (molecular function)	UniProt Keywords	Protein families	CAP	SL	SU	PRT	Cluster ID	Ig	Eyeome	Length	MW (kDa)	pI	GRAVY	unique_peptides	Mean CAP	Mean SL	Mean SU	Mean PRT	CV CAP	CV SL	CV SU	CV PRT	Valid values CAP	Valid values SL	Valid values SU	Valid values PRT	CAP_13L	CAP_13R	CAP_12L	CAP_12R	CAP_11L	CAP_11R	CAP_10L	CAP_10R	CAP_08L	CAP_08R	CAP_07L	CAP_07R	CAP_04L	CAP_03R	CAP_02L	CAP_02R	CAP_01L	CAP_03L	SL_01R
[truncated: 1,144 more rows]
[truncated: 58 more columns]
